# Supplementary material for: Isolation and Characterization of Equine Uterine Extracellular Vesicles: A Comparative Methodological Study
Source: Int J Mol Sci. 2021 Jan 19;22(2):979. doi: 10.3390/ijms22020979 (PMC7835857; doi:10.3390/ijms22020979)
Supplement: Supplementary file 1 [file ijms-22-00979-s001.zip]

Archive with 11 entries (10 files):
- Figure_S1.tif
- __MACOSX/
- __MACOSX/._Figure_S1.tif
- Figure_S2.pdf
- __MACOSX/._Figure_S2.pdf
- Figure_S3.tif
- __MACOSX/._Figure_S3.tif
- Figure_S4.tif
- __MACOSX/._Figure_S4.tif
- Supplementary tables_Alminana et al.xlsx
- __MACOSX/._Supplementary tables_Alminana et al.xlsx
