# Supplementary material for: Isolation and Characterization of Equine Uterine Extracellular Vesicles: A Comparative Methodological Study
Source: Int J Mol Sci. 2021 Jan 19;22(2):979. doi: 10.3390/ijms22020979 (PMC7835857; doi:10.3390/ijms22020979)
Supplement: Supplementary file 1 [file ijms-22-00979-s001.zip › Supplementary tables_Alminana et al.xlsx]

## Sheet: 1.Total identified proteins
							Method MA_UC				Comparison Method MC_CE/PBS vs. MB_UC								Comparison Method MD_CE/TRE vs. MC_CE/PBS								Comparison Method ME_CE/IZON/UC vs. MC_CE/PBS									Supernatant
Gene ID	Gene Symbol	Alias	Description	RefSeq Protein Accession	T: Fasta headers		MA_UC_R1	MA_UC_R2	MA_UC_R3	MA_UC_R4	MC_CE/PBS_R1	MC_CE/PBS_R2	MC_CE/PBS_R3	MC_CE/PBS_R4	MB_UC_R1	MB_UC_R2	MB_UC_R3	MB_UC_R4	MC_CE/PBS_R1	MC_CE/PBS_R2	MC_CE/PBS_R3	MC_CE/PBS_R4	MD_CE/TRE_R1	MD_CE/TRE_R2	MD_CE/TRE_R3	MD_CE/TRE_R4	ME_CE/IZON/UC_R1	ME_CE/IZON/UC_R2	ME_CE/IZON/UC_R3	ME_CE/IZON/UC_R4	MC_CE/PBS_R1	MC_CE/PBS_R2	MC_CE/PBS_R3	MC_CE/PBS_R4		SN_MC_CE/PBS_R1	SN_MD_CE/TRE_R1
100064369	A1BG	-	alpha-1-B glycoprotein	XP_023507318	alpha-1B-glycoprotein									4.21645											6.72151		7.11155			11.3317				8.98519		8.45195	7.41134
100061692	A2M	-	alpha-2-macroglobulin	XP_001499173	alpha-2-macroglobulin				9.65591			9.57075		8.73826	8.58958	8.28225	5.7454	8.25522				6.67384		6.82629	7.23821	8.32841	10.6125			8.86728	12.3133	8.18195		11.3794		8.10082	8.43171
100061421	A2ML1	-	alpha-2-macroglobulin like 1	XP_023498867	alpha-2-macroglobulin-like protein 1 isoform X3									3.20842
102150730	A4GALT	-	alpha 1,4-galactosyltransferase (P blood group)	XP_023487541	lactosylceramide 4-alpha-galactosyltransferase																		2.54503
100051441	AAMDC	-	adipogenesis associated Mth938 domain containing	XP_001493237	mth938 domain-containing protein																																2.57672
100053093	ABCA5	-	ATP binding cassette subfamily A member 5	XP_023507908,XP_023507910	ATP-binding cassette sub-family A member 5 isoform X1,ATP-binding cassette sub-family A member 5 isoform X2					4.07502																	5.85726
791240	ABCC1	-	ATP binding cassette subfamily C member 1	XP_023510804	multidrug resistance-associated protein 1 isoform X2																						6.4358
100070025	ABCC3	-	ATP binding cassette subfamily C member 3	XP_023508519	canalicular multispecific organic anion transporter 2 isoform X2					4.14037						4.34063
100629427	ABHD14A	-	abhydrolase domain containing 14A	XP_005600652	protein ABHD14A isoform X2			3.16736
100052116	ABHD14B	-	abhydrolase domain containing 14B	XP_023476121	protein ABHD14B											4.11287
100067866	ACO1	-	aconitase 1	XP_023483227	cytoplasmic aconitate hydratase isoform X2																															3.63807	3.74728
100056621	ACP5	-	acid phosphatase 5, tartrate resistant	XP_023499904	tartrate-resistant acid phosphatase type 5 isoform X1		4.31969								5.22018					5.68616	5.55413		6.96786	5.43912	5.66948			6.38265								6.33582	6.41017
100033878	ACTB	-	actin beta	XP_023510770	actin, cytoplasmic 1 isoform X1		6.74268	6.04601	6.61669	6.27363							2.69156		6.8416	6.34703	6.91516	6.43803	6.66903	6.78005	6.87615	6.1667	14.0233	10.3174	9.73791	9.94297	10.5073	9.63234	10.4197	10.2295		9.30727	7.07114
100057678	ACTC1	-	actin, alpha, cardiac muscle 1	XP_023476340	actin, alpha cardiac muscle 1																							7.20565
100050139	ACTG1	-	actin gamma 1	XP_023507564	actin, cytoplasmic 2						7.50843	6.41676	8.32665	7.92985	7.27417	7.04636	7.91319	8.29306									5.02485
100053070	ACTN1	-	actinin alpha 1	XP_023483748,XP_023483749	alpha-actinin-1 isoform X1,alpha-actinin-1 isoform X2											2.63473											9.48359										2.32625
100066343	ACTN4	-	actinin alpha 4	XP_023505436,XP_023505437	alpha-actinin-4 isoform X3,alpha-actinin-4 isoform X4																			5.61548			8.8878									4.94439	4.12242
100069908	ACTR1A	-	ARP1 actin related protein 1 homolog A	XP_023496043	alpha-centractin isoform X2																						5.84421
100063005	ACTR2	-	actin related protein 2	XP_001494439	actin-related protein 2 isoform X2			4.45062													6.19946					5.98518
100033909	ACTR3	ARP3	actin related protein 3	XP_023478573	actin-related protein 3			3.27559										4.07236			7.32957			6.37511	6.44778						8.19736
100070773	ADA	-	adenosine deaminase	XP_023482382	adenosine deaminase isoform X2					4.59359								4.24922								6.34876
100068314	ADAM10	-	ADAM metallopeptidase domain 10	XP_023472424	disintegrin and metalloproteinase domain-containing protein 10 isoform X2																						7.5691
100058578	ADAM9	-	ADAM metallopeptidase domain 9	XP_023486545	disintegrin and metalloproteinase domain-containing protein 9 isoform X2			5.71138												7.95907	7.74732			7.21587	7.80271				8.8906
100050348	ADD2	-	adducin 2	XP_023474710	beta-adducin isoform X2						5.16269
100630294	ADIRF	-	adipogenesis regulatory factor	XP_023504435	adipogenesis regulatory factor																							7.56247
100147119	ADRA2A	-	adrenoceptor alpha 2A	XP_023495218	alpha-2A adrenergic receptor					4.46917																2.74631	7.67716				7.15937
100064946	AEBP1	-	AE binding protein 1	XP_023494751	adipocyte enhancer-binding protein 1 isoform X2		7.2605								3.69031												9.07157		7.11551								3.30102
100068108	AFAP1L2	-	actin filament associated protein 1 like 2	XP_023494696	actin filament-associated protein 1-like 2 isoform X2																				4.36814
100055671	AFM	-	afamin	XP_014594321	afamin isoform X2																															3.59311	3.86037
100066334	AGRN	-	agrin	XP_023491856	agrin isoform X8													7.46679
100065526	AGT	SERPINA8	angiotensinogen	XP_005602671	angiotensinogen											6.16157																					2.95235
100063459	AHNAK	-	AHNAK nucleoprotein	XP_023509978	neuroblast differentiation-associated protein AHNAK isoform X3				7.81198															3.04855			10.2955	9.94362			10.5976
100146176	AHNAK2	-	AHNAK nucleoprotein 2	XP_023484177	LOW QUALITY PROTEIN: protein AHNAK2													3.5924
100068067	AHSG	-	alpha 2-HS glycoprotein	XP_005601929	alpha-2-HS-glycoprotein																													5.49304		7.68699	8.16073
100053366	AIDA	-	axin interactor, dorsalization associated	XP_023488481	axin interactor, dorsalization-associated protein isoform X2		2.97021																	4.49787						8.87762
100059133	AIMP2	-	aminoacyl tRNA synthetase complex interacting multifunctional protein 2	XP_023511026	aminoacyl tRNA synthase complex-interacting multifunctional protein 2 isoform X1																						6.77479
100054566	AK7	-	adenylate kinase 7	XP_023484119	adenylate kinase 7 isoform X2			6.43778		5.78853			2.92041						4.89433	6.50909		7.57977	4.98577	7.30734		7.37016
100063263	AKAP12	-	A-kinase anchoring protein 12	XP_005608237	A-kinase anchor protein 12 isoform X4					3.39506					4.6518										5.09588									6.19531
100052360	AKR1A1	-	aldo-keto reductase family 1 member A1	XP_023486776	alcohol dehydrogenase																						5.84802									4.43889
100065145	AKR1B1	-	aldo-keto reductase family 1 member B	XP_001500782	aldose reductase																						5.70487
100034206	ALB	-	albumin	NP_001075972	serum albumin precursor		6.70086	6.66206	8.23931	6.13556		7.17971		8.65256	6.98755	7.90719		7.33092	7.14659	7.46132	7.44758	7.95983	6.59086	7.83029	7.43538	7.61971	10.117	10.8591	9.40998	12.7444	11.6055	10.6203	8.71084	11.3276		12.7972	12.9545
100055479	ALDH16A1	-	aldehyde dehydrogenase 16 family member A1	XP_023505903	aldehyde dehydrogenase family 16 member A1 isoform X4			5.1778								3.46061						4.81767				4.56566
100054931	ALDH1A1	ALDH-E1|ALHDII|RalDH1|ALDH1	aldehyde dehydrogenase 1 family member A1	XP_005605010	retinal dehydrogenase 1				2.70922									3.6865									9.08311									6.17055	5.80261
100060577	ALDH9A1	-	aldehyde dehydrogenase 9 family member A1	XP_023496571	4-trimethylaminobutyraldehyde dehydrogenase isoform X2																						6.76633										5.1865
100066121	ALDOA	-	aldolase, fructose-bisphosphate A	XP_005598859	fructose-bisphosphate aldolase A isoform X2																						5.60104										4.76054
100058275	ALPL	-	alkaline phosphatase, biomineralization associated	XP_005607437	alkaline phosphatase, tissue-nonspecific isozyme isoform X2		2.07413
100059978	AMZ1	-	archaelysin family metallopeptidase 1	XP_001492430	archaemetzincin-1													2.31493
100072709	ANKFY1	-	ankyrin repeat and FYVE domain containing 1	XP_005597735	rabankyrin-5 isoform X2																						5.01033
100055262	ANO6	-	anoctamin 6	XP_023499191	anoctamin-6 isoform X4																			5.10211										6.6837
100054456	ANO9	TMEM16J	anoctamin 9	XP_023510618	anoctamin-9 isoform X3																						4.36814
100065117	ANP32A	-	acidic nuclear phosphoprotein 32 family member A	XP_005603027	acidic leucine-rich nuclear phosphoprotein 32 family member A isoform X6		2.66919
100033940	ANXA1	-	annexin A1	NP_001075336	annexin A1		8.79808		9.71517			9.62954		7.88551		9.94965		8.18284									11.6175									8.2785	7.35931
100067174	ANXA13	-	annexin A13	XP_023504692	annexin A13 isoform X3																						6.40774
100054320	ANXA2	-	annexin A2	XP_023492402	annexin A2 isoform X1		6.23197	6.07328	8.91211	6.99198		7.26604		5.91227	7.27808	7.87338	6.13783	6.88215									11.826	11.4488	11.0051		11.2508	9.89921	8.35107			4.90362	4.95443
100059394	ANXA3	-	annexin A3	XP_023493650	annexin A3				4.12615							4.26431																				4.08457	4.28799
100050657	ANXA4	-	annexin A4	XP_023474726	annexin A4																						6.07872										2.29619
100072241	ANXA5	-	annexin A5	XP_023492389	annexin A5 isoform X2			5.56998	5.47596			5.74749	4.12706			6.21047			5.44251			6.32056	5.478	6.36706	5.78832	6.72833		8.95207		8.43729		8.86672				5.56599	5.21405
100071569	ANXA6	-	annexin A6	XP_023473157	annexin A6 isoform X2				3.93149																	5.20664	7.4759
100072856	ANXA7	-	annexin A7	XP_001503911	annexin A7 isoform X2																						4.76203
100059054	AP1B1	-	adaptor related protein complex 1 subunit beta 1	XP_023502667	AP-1 complex subunit beta-1 isoform X5
100056103	AP2A1	-	adaptor related protein complex 2 subunit alpha 1	XP_023505948	AP-2 complex subunit alpha-1 isoform X2																						5.61439
100058050	AP2B1	-	adaptor related protein complex 2 subunit beta 1	XP_014597308	AP-2 complex subunit beta isoform X2			4.66414
100068522	AP3D1	-	adaptor related protein complex 3 subunit delta 1	XP_023500115	AP-3 complex subunit delta-1 isoform X3					4.52168								2.93157													5.90557
100057559	AP5B1	-	adaptor related protein complex 5 subunit beta 1	XP_023510232	AP-5 complex subunit beta-1					8.58406
100057777	APMAP	-	adipocyte plasma membrane associated protein	XP_023481756	adipocyte plasma membrane-associated protein
100062583	APOA1	-	apolipoprotein A1	XP_005611649	apolipoprotein A-I			5.72348				5.59297							6.50641	6.64179	6.51726		7.46932	7.14934	6.9344					8.68534				9.39403		8.66771	8.93372
100066043	APOA2	Apo-AII|ApoA-II	apolipoprotein A2	XP_001503846	apolipoprotein A-II																													5.79351
111774219	APOC3	Apo-CIII|ApoC-III	apolipoprotein C3	XP_023500646	apolipoprotein C-III																						6.7447
100069410	APOD	-	apolipoprotein D	XP_005601952	apolipoprotein D isoform X2																						5.27504
100068170	APPL2	-	adaptor protein, phosphotyrosine interacting with PH domain and leucine zipper 2	XP_023487590	DCC-interacting protein 13-beta isoform X6			3.14861
100069916	AQP1	-	aquaporin 1 (Colton blood group)	XP_001499682	aquaporin-1					4.67661																	10.2018
100050816	ARF4	-	ADP ribosylation factor 4	XP_001489917	ADP-ribosylation factor 4																						7.97177
100065920	ARF6	-	ADP ribosylation factor 6	XP_005603520	ADP-ribosylation factor 6																						7.22834
100069347	ARHGAP17	-	Rho GTPase activating protein 17	XP_023471857	rho GTPase-activating protein 17 isoform X3																				3.88411				3.4678
100073070	ARHGAP18	-	Rho GTPase activating protein 18	XP_023506824	rho GTPase-activating protein 18 isoform X4					4.07005												5.3465
100050074	ARHGAP27	-	Rho GTPase activating protein 27	XP_023508126	rho GTPase-activating protein 27 isoform X6																					4.11145	4.68465
100064564	ARHGAP39	-	Rho GTPase activating protein 39	XP_023505007	rho GTPase-activating protein 39 isoform X4					2.08246					3.29366													7.00439			5.85833	6.32213
100147041	ARHGAP6	-	Rho GTPase activating protein 6	XP_023489659	rho GTPase-activating protein 6 isoform X1																													7.51325
100049942	ARHGDIA	-	Rho GDP dissociation inhibitor alpha	XP_023507541	rho GDP-dissociation inhibitor 1			5.80162	6.4422									4.61512					7.77808			6.63151	7.1812	9.16574					9.56485	9.65247		6.59618	5.90639
100064001	ARHGDIB	-	Rho GDP dissociation inhibitor beta	XP_023498941	rho GDP-dissociation inhibitor 2																																3.90381
100060769	ARHGEF16	-	Rho guanine nucleotide exchange factor 16	XP_023491712	rho guanine nucleotide exchange factor 16																					3.28563
100071691	ARHGEF37	-	Rho guanine nucleotide exchange factor 37	XP_023473222	rho guanine nucleotide exchange factor 37 isoform X3																											7.76035
100072908	ARL13B	-	ADP ribosylation factor like GTPase 13B	XP_023479767	ADP-ribosylation factor-like protein 13B isoform X7																						6.79753
100059896	ARL3	-	ADP ribosylation factor like GTPase 3	XP_001498643	ADP-ribosylation factor-like protein 3																						7.41041
100052198	ARL8A	-	ADP ribosylation factor like GTPase 8A	XP_023488567	ADP-ribosylation factor-like protein 8A																						5.84905
100052748	ARL8B	-	ADP ribosylation factor like GTPase 8B	XP_001496264	ADP-ribosylation factor-like protein 8B																						5.39695
100055205	ARMC4	-	armadillo repeat containing 4	XP_023488015	armadillo repeat-containing protein 4 isoform X3									2.33791
100059292	ARPC1B	-	actin related protein 2/3 complex subunit 1B	XP_023511070	actin-related protein 2/3 complex subunit 1B isoform X2																						6.9571
100058331	ARPC2	-	actin related protein 2/3 complex subunit 2	XP_023498089	actin-related protein 2/3 complex subunit 2			5.30173									3.53928																8.03683
100051848	ARPC5	-	actin related protein 2/3 complex subunit 5	XP_001915131	actin-related protein 2/3 complex subunit 5		4.95201										4.14869								4.48523			7.33101			7.61169
100067289	ARPC5L	-	actin related protein 2/3 complex subunit 5 like	XP_001502092	actin-related protein 2/3 complex subunit 5-like protein		3.07017																			4.63581				6.41342
100069511	ARPP19	-	cAMP regulated phosphoprotein 19	XP_014589340	cAMP-regulated phosphoprotein 19 isoform X1																		4.27925
100073230	ARSK	-	arylsulfatase family member K	XP_023473731	arylsulfatase K isoform X2																						4.52982										2.95103
100064920	ATG16L1	-	autophagy related 16 like 1	XP_023498367	autophagy-related protein 16-1 isoform X8																					4.12615
100061410	ATG3	-	autophagy related 3	XP_001503039	ubiquitin-like-conjugating enzyme ATG3 isoform X2																6.30367	6.14139		6.35163	6.5771
100054298	ATIC	-	5-aminoimidazole-4-carboxamide ribonucleotide formyltransferase/IMP cyclohydrolase	XP_023498047	bifunctional purine biosynthesis protein PURH																																2.34673
100070059	ATL2	-	atlastin GTPase 2	XP_023474982	atlastin-2 isoform X3																										6.33394
100054275	ATL3	-	atlastin GTPase 3	XP_023510037	atlastin-3 isoform X2																						7.79902
100071499	ATOX1	-	antioxidant 1 copper chaperone	XP_023473142	copper transport protein ATOX1												1.86659
100069072	ATP13A3	-	ATPase 13A3	XP_023479289	probable cation-transporting ATPase 13A3 isoform X3
100034139	ATP1A1	-	ATPase Na+/K+ transporting subunit alpha 1	XP_023495992	sodium/potassium-transporting ATPase subunit alpha-1 isoform X2								4.12928														7.95751
100058251	ATP1A2	-	ATPase Na+/K+ transporting subunit alpha 2	XP_001915271	sodium/potassium-transporting ATPase subunit alpha-2																						6.41981
791242	ATP2A2	-	ATPase sarcoplasmic/endoplasmic reticulum Ca2+ transporting 2	XP_023502376	sarcoplasmic/endoplasmic reticulum calcium ATPase 2 isoform X1					3.05355						4.51317											6.71521
100051636	ATP2B1	-	ATPase plasma membrane Ca2+ transporting 1	XP_023487376	plasma membrane calcium-transporting ATPase 1 isoform X3				3.57701																	6.41217						7.6319
100052131	ATP5PO	ATP5O	ATP synthase peripheral stalk subunit OSCP	XP_001497214	ATP synthase subunit O, mitochondrial							4.38991
100057118	ATP6AP2	-	ATPase H+ transporting accessory protein 2	NP_001296335	renin receptor precursor					7.50231						6.14991									4.23665		7.34563
100052802	ATP6V0A1	-	ATPase H+ transporting V0 subunit a1	XP_003362600	V-type proton ATPase 116 kDa subunit a isoform X4				1.73916																		6.52977
100061140	ATP6V0A2	-	ATPase H+ transporting V0 subunit a2	XP_023503069	V-type proton ATPase 116 kDa subunit a
100055525	ATP6V1B2	-	ATPase H+ transporting V1 subunit B2	XP_023491871	V-type proton ATPase subunit B, brain isoform			4.47353
100057005	ATP6V1C2	-	ATPase H+ transporting V1 subunit C2	XP_001503590	V-type proton ATPase subunit C 2 isoform X3																						6.44842
100052659	ATP6V1D	-	ATPase H+ transporting V1 subunit D	XP_001499780	V-type proton ATPase subunit D																						5.21292
100049854	ATP6V1E1	-	ATPase H+ transporting V1 subunit E1	XP_001489754	V-type proton ATPase subunit E 1											4.15615											4.71458
100051132	ATP6V1G1	-	ATPase H+ transporting V1 subunit G1	XP_023484509	V-type proton ATPase subunit G 1					2.85872		5.88636				6.28311					4.1884		5.37705	4.09862	5.10806	4.79296	6.45362
100054947	ATP6V1H	-	ATPase H+ transporting V1 subunit H	XP_023504386	V-type proton ATPase subunit H isoform X3					5.03852						4.74996																	5.73677
100062902	ATP8A1	-	ATPase phospholipid transporting 8A1	XP_023493924	phospholipid-transporting ATPase IA isoform X1		4.09988																			3.43042	8.06797
100054112	ATP8B1	-	ATPase phospholipid transporting 8B1	XP_023503638	phospholipid-transporting ATPase IC
100034203	B2M	-	beta-2-microglobulin	XP_005602652	beta-2-microglobulin isoform X1			4.61865																	4.47664
100063587	B3GAT3	-	beta-1,3-glucuronyltransferase 3	XP_014585105	galactosylgalactosylxylosylprotein 3-beta-glucuronosyltransferase 3 isoform X2																						5.23546
102148196	B3GNT7	-	UDP-GlcNAc:betaGal beta-1,3-N-acetylglucosaminyltransferase 7	XP_023498319	UDP-GlcNAc:betaGal beta-1,3-N-acetylglucosaminyltransferase 7		3.68605																		4.91332					6.69307
100069631	B4GALNT2	-	beta-1,4-N-acetyl-galactosaminyltransferase 2	XP_023508455	beta-1,4 N-acetylgalactosaminyltransferase 2
100068209	B4GALT1	-	beta-1,4-galactosyltransferase 1	XP_023483236	beta-1,4-galactosyltransferase 1		9.6331	7.67377	7.96145	8.01195		2.90606									6.21352		5.52551	4.83825	5.59087			8.99952	9.97212		8.7223	6.7896
100066144	B4GALT3	-	beta-1,4-galactosyltransferase 3	XP_023496606	beta-1,4-galactosyltransferase 3 isoform X2		8.61154			5.57131									9.70195	10.0976	9.06838	7.52474	9.27412	9.42154	9.06434	6.42918	7.33244	10.2165	11.2644	9.95396	9.18356		10.8602	8.02625
100071082	B4GALT4	-	beta-1,4-galactosyltransferase 4	XP_023479485	beta-1,4-galactosyltransferase 4																						6.64775										4.07228
100071419	B4GALT5	-	beta-1,4-galactosyltransferase 5	XP_023482492	beta-1,4-galactosyltransferase 5																						5.71551										1.73816
100050207	BAIAP2	-	BAI1 associated protein 2,BAR/IMD domain containing adaptor protein 2	XP_014593540,XP_023507596,XP_023507597	brain-specific angiogenesis inhibitor 1-associated protein 2 isoform X1,brain-specific angiogenesis inhibitor 1-associated protein 2 isoform X4,brain-specific angiogenesis inhibitor 1-associated protein 2 isoform X5								7.25314	4.73433	6.50846	5.00266	6.71493	6.58684					4.13274						5.97684				6.20746
100062881	BAIAP2L1	-	BAI1 associated protein 2 like 1	XP_023511038	brain-specific angiogenesis inhibitor 1-associated protein 2-like protein 1																										4.39081
100069914	BASP1	-	brain abundant membrane attached signal protein 1	XP_023481587	brain acid soluble protein 1		7.61574		7.93611	8.9745	10.1973	10.5352	8.7737	7.1919	10.2153	10.0024	9.02639	8.50997	7.02591	8.90761	7.66306	10.0079	7.10957	9.48125	8.65739	9.4775	12.1056	10.6011	11.2198	9.74418	10.9078	10.5663	12.0114	9.71997			3.33999
100070622	BCAM	-	basal cell adhesion molecule	XP_023505641	basal cell adhesion molecule isoform X2				2.87629																					5.1815
100053354	BCAS1	-	brain enriched myelin associated protein 1,breast carcinoma amplified sequence 1	XP_005604849,XP_014590775	breast carcinoma-amplified sequence 1 isoform X2,breast carcinoma-amplified sequence 1 isoform X4					4.21808					5.63387											5.07673	7.41523
100064761	BLVRA	-	biliverdin reductase A	XP_005609164	biliverdin reductase A isoform X6																																0.805375
100034048	BMP4	-	bone morphogenetic protein 4	XP_005605225	bone morphogenetic protein 4 isoform X1																				4.2991					6.54515
100053608	BPNT1	-	3'(2'), 5'-bisphosphate nucleotidase 1	XP_014593539	3(2),5-bisphosphate nucleotidase 1 isoform X2			5.09162																3.62059
100067414	BPNT2	IMPAD1	3'(2'), 5'-bisphosphate nucleotidase 2	XP_023504338	inositol monophosphatase 3		4.76718								3.44745											4.27999				6.89033
100063881	BPTF	-	bromodomain PHD finger transcription factor	XP_023507963	nucleosome-remodeling factor subunit BPTF isoform X13
100058184	BRK1	-	BRICK1 subunit of SCAR/WAVE actin nucleating complex	XP_001493938	protein BRICK1					2.95023			4.03298																		5.71515
100053271	BROX	-	BRO1 domain and CAAX motif containing	XP_023488478	BRO1 domain-containing protein BROX																						5.44102
100059579	BRWD1	-	bromodomain and WD repeat domain containing 1	XP_023485933	bromodomain and WD repeat-containing protein 1 isoform X2																																2.64876
100052923	BSPRY	-	B-box and SPRY domain containing	XP_023484456	B box and SPRY domain-containing protein isoform X2																						5.63456
100063800	BTD	-	biotinidase	XP_005600978	biotinidase																																4.67728
100050269	BUB3	-	BUB3, mitotic checkpoint protein	XP_005602229	mitotic checkpoint protein BUB3 isoform X4																											6.07305
100058439	C11H17orf75	-	chromosome 11 C17orf75 homolog	XP_005597644	protein Njmu-R1 isoform X2				2.18552
100069997	C13H16orf89	-	chromosome 13 C16orf89 homolog	XP_001499741	UPF0764 protein C16orf89 homolog																															3.77326	3.76139
100058097	C1QA	-	complement C1q A chain	XP_005607427	complement C1q subcomponent subunit A																						5.21187
100071667	C1QB	-	complement C1q B chain	XP_005607425	complement C1q subcomponent subunit B																						6.71959
100060297	C1R	-	complement C1r	XP_005610953	complement C1r subcomponent				4.18658																									8.50088
100066633	C20H6orf132	-	chromosome 20 C6orf132 homolog	XP_023480701	uncharacterized protein C6orf132 homolog			6.06368	7.71253	6.5454		6.29118			6.53381	6.4038				5.19739	4.97389	5.35769			5.34596	5.09187	9.11588	9.86768	8.11061		10.2203	9.43966
100065794	C21H5orf51	-	chromosome 21 C5orf51 homolog	XP_023481469	UPF0600 protein C5orf51 homolog																			4.70879
102148079	C28H12orf75	-	chromosome 28 C12orf75 homolog	XP_005606618	overexpressed in colon carcinoma 1 protein isoform X6
100630016	C2H1orf210	-	chromosome 2 C1orf210 homolog	XP_005607190	type III endosome membrane protein TEMP																					4.927
100055379	C3H4orf19	-	chromosome 3 C4orf19 homolog	XP_023494012	uncharacterized protein C4orf19 homolog					4.5358														4.61135			7.25616
100056222	C4BPA	-	complement component 4 binding protein alpha	XP_014594955	C4b-binding protein alpha chain									6.37159													6.16444
100067655	C5	-	complement C5	XP_023484552	complement C5			4.61394								3.90949										2.98865								8.31777
100055935	C5H1orf116	-	chromosome 5 C1orf116 homolog	XP_023496230	specifically androgen-regulated gene protein isoform X2								4.64576				4.24428
100065952	C6	-	complement C6	XP_023481470	complement component C6					1.02871																										6.94474	6.94322
100050059	CA2	-	carbonic anhydrase 2	XP_001488540	carbonic anhydrase 2																																2.92208
100063745	CAB39	-	calcium binding protein 39	XP_023498301	calcium-binding protein 39				5.13599									4.08134									7.29563
100061486	CACYBP	-	calcyclin binding protein	XP_023496350	calcyclin-binding protein isoform X1																																0.588709
100062374	CADM1	-	cell adhesion molecule 1	XP_001502357	cell adhesion molecule 1 isoform X6				4.34327							5.06979											7.08343				7.31814
100062752	CALM1	-	calmodulin 1	XP_023484032	calmodulin-1		4.40749		5.2199			8.22694	8.76005	6.91528	9.06113	8.74873	8.49498	7.53341					5.39266	5.95482	6.26671	5.99544				7.01525			6.85723	7.89409
100064107	CALR	-	calreticulin	XP_001504932	calreticulin		8.06393	8.69811	8.71273			7.99112				8.90881			9.49562	9.03081	8.65953	8.39399	9.5141	9.05156	9.71505	8.40863		10.6913	9.98911	10.2952	10.2868	11.5551	10.4556	10.5824		5.45743	5.89397
100056849	CALU	-	calumenin	XP_001502741	calumenin isoform X1											2.85645
100058333	CAND1	-	cullin associated and neddylation dissociated 1	XP_023499729	cullin-associated NEDD8-dissociated protein 1 isoform X2																						5.94652
100057405	CANT1	-	calcium activated nucleotidase 1	XP_014593711	soluble calcium-activated nucleotidase 1 isoform X2																						6.70984										3.90545
100067402	CANX	-	calnexin	XP_023472797	calnexin			5.89799	6.03765	6.91444		9.56058														3.62281	9.28383	10.168			9.2094	10.7056
100068319	CAP1	-	cyclase associated actin cytoskeleton regulatory protein 1	XP_014592784	adenylyl cyclase-associated protein 1 isoform X2			5.38464								5.55741				5.58442			6.22176							8.66416
100053297	CAPG	-	capping actin protein, gelsolin like	XP_023474576	macrophage-capping protein isoform X2					2.91739						3.69488													5.60671
100051106	CAPN1	-	calpain 1	XP_023510168	calpain-1 catalytic subunit					4.84955			4.2762									7.40684	6.32769			7.13863	8.11593	8.41439			8.91367
100055184	CAPN2	-	calpain 2	XP_023488445	calpain-2 catalytic subunit								2.82609						5.88274			6.56828	6.18921	6.75034		6.45446							8.46736
100063478	CAPN5	-	calpain 5	XP_001494736	calpain-5																						7.34988
100052592	CAPN7	-	calpain 7	XP_023476674	calpain-7 isoform X2			3.78848				3.95345																			5.26649
100065259	CAPS	-	calcyphosine	XP_001495950	calcyphosin					3.42102					5.52929									3.92552									6.84285			5.54841	5.9542
100063967	CAPZA1	-	capping actin protein of muscle Z-line subunit alpha 1	XP_023497179	F-actin-capping protein subunit alpha-1				3.79618									4.801									8.04789
100071181	CAPZA2	-	capping actin protein of muscle Z-line subunit alpha 2	NP_001107614	F-actin-capping protein subunit alpha-2									3.00265												4.36709					5.32369
100056542	CARD14	-	caspase recruitment domain family member 14	XP_023507625	caspase recruitment domain-containing protein 14 isoform X3								3.92201
100052653	CARMIL1	-	capping protein regulator and myosin 1 linker 1	XP_001915849	F-actin-uncapping protein LRRC16A isoform X7									2.68068
100068258	CASP7	-	caspase 7	XP_014588814	caspase-7 isoform X1					4.31027																4.687								5.48459
100073225	CAST	-	calpastatin	XP_014586245	calpastatin isoform X18												4.82635		5.91855			7.30424		6.28935		7.972							6.034
100060647	CAT	-	catalase	XP_001914753	catalase isoform X1																																3.11932
100057554	CCAR2	-	cell cycle and apoptosis regulator 2	XP_023491921	cell cycle and apoptosis regulator protein 2 isoform X3																										6.13974
111768628	CCDC168	-	coiled-coil domain containing 168	XP_023477576	coiled-coil domain-containing protein 168					4.16688
100065340	CCM2	-	CCM2 scaffold protein	XP_023494798	cerebral cavernous malformations 2 protein isoform X5																						3.87804
100073098	CCN2	CTGF	cellular communication network factor 2	XP_023506869	connective tissue growth factor				5.67762							3.54028											7.57531										4.16631
100059914	CCT2	-	chaperonin containing TCP1 subunit 2	XP_023499756	T-complex protein 1 subunit beta																						6.9939
100057839	CCT3	-	chaperonin containing TCP1 subunit 3	XP_001500149	T-complex protein 1 subunit gamma													2.70113									8.45516										4.15696
100070912	CCT5	-	chaperonin containing TCP1 subunit 5	XP_001500635	T-complex protein 1 subunit epsilon																											6.65076
100060692	CCT6A	-	chaperonin containing TCP1 subunit 6A	XP_001499464	T-complex protein 1 subunit zeta																						4.55833
100050014	CCT7	-	chaperonin containing TCP1 subunit 7	XP_001488416	T-complex protein 1 subunit eta																						5.29653
100068163	CD109	-	CD109 molecule	XP_023506422,XP_023506423	CD109 antigen isoform X1,CD109 antigen isoform X2			5.95889		6.65764																							7.51735			5.96917	5.93843
100066969	CD320	-	CD320 molecule	XP_023500434	CD320 antigen
100057656	CD55	-	CD55 molecule (Cromer blood group)	XP_023496567	complement decay-accelerating factor isoform X6																										5.63491
100054450	CD5L	-	CD5 molecule like	XP_005610044	CD5 antigen-like																						9.27303
100071644	CD74	-	CD74 molecule	NP_001093240	HLA class II histocompatibility antigen gamma chain																						7.97355
100060480	CD81	-	CD81 molecule	XP_023510477	CD81 antigen													2.9822									7.31343
100064394	CD99	-	CD99 molecule (Xg blood group)	XP_023489641,XP_023489645	CD99 antigen isoform X4,CD99 antigen isoform X8													4.68762													5.35646
100069582	CD99L2	-	CD99 molecule like 2	XP_023490066	CD99 antigen-like protein 2 isoform X2																																4.85125
100055173	CDC37	-	cell division cycle 37, HSP90 cochaperone	XP_023501205	hsp90 co-chaperone Cdc37					3.33743														4.14094									5.86923
100058188	CDC42	-	cell division cycle 42	XP_023482380	cell division control protein 42 homolog isoform X1																						4.63575
100066844	CDH1	-	cadherin 1	XP_023492960	cadherin-1		4.45897																	7.47094	6.73132		8.27426
100052434	CDS1	-	CDP-diacylglycerol synthase 1	XP_001915418	phosphatidate cytidylyltransferase 1											3.08429																5.88579
100057580	CEP192	-	centrosomal protein 192	XP_023503247	centrosomal protein of 192 kDa isoform X7
100051124	CFB	-	complement factor B	XP_001492602	complement factor B																																1.55572
100072852	CFI	-	complement factor I	XP_014593435	complement factor I isoform X2																															7.39772	7.6532
100057603	CFL1	-	cofilin 1	XP_001494584	cofilin-1									4.7078				4.85549									8.18532									4.80885	4.80735
100051317	CFP	-	complement factor properdin	XP_001492706	properdin				0.844546									2.27346									6.926				6.38827					3.86324
100071259	CFTR	-	CF transmembrane conductance regulator	NP_001103980	cystic fibrosis transmembrane conductance regulator								2.48898
100055408	CGREF1	-	cell growth regulator with EF-hand domain 1	XP_003363076	cell growth regulator with EF hand domain protein 1					4.29506									6.37313	6.85736	6.36527		6.23957	6.79857									7.18249
111770391	CHGA	-	chromogranin A	XP_023484074	chromogranin-A		8.2879	8.5611		6.78411					7.12805																	5.13984				9.08701	9.38234
100065255	CHIT1	-	chitinase 1	NP_001137269	chitotriosidase-1 precursor																												7.62461			7.29682	7.19288
102149828	CHMP1B	-	charged multivesicular body protein 1B	XP_005615137	charged multivesicular body protein 1b					4.76198							3.93348							3.22936						7.09255				8.90204
100051233	CHMP4A	-	charged multivesicular body protein 4A	XP_001918398	LOW QUALITY PROTEIN: charged multivesicular body protein 4a																								4.68991
100069227	CHMP4B	-	charged multivesicular body protein 4B	XP_023482148	charged multivesicular body protein 4b		4.04754						2.66421													3.58015	8.14461
100068283	CHMP5	-	charged multivesicular body protein 5	XP_023483237	charged multivesicular body protein 5				3.71348								3.89617									3.55483
100050276	CHMP6	-	charged multivesicular body protein 6	XP_023507608	charged multivesicular body protein 6																						5.50195
100146378	CHST14	-	carbohydrate sulfotransferase 14	XP_023475742	carbohydrate sulfotransferase 14																																1.26939
100055201	CKB	-	creatine kinase B	XP_023484241	creatine kinase B-type																						6.0955										3.50067
100063403	CLDN23	-	claudin 23	XP_014592176	claudin-23		6.29715	4.51482			5.88147		5.20797			5.53689	4.56931	4.87799									7.53123	8.02647			6.98277
100059922	CLDN3	-	claudin 3	XP_005614765	claudin-3													3.40885
100059948	CLDN4	-	claudin 4	XP_005598745	claudin-4																						5.5897
100053505	CLDN8	-	claudin 8	XP_005606177	claudin-8																						4.99671
100058853	CLIC1	-	chloride intracellular channel 1	XP_014589790	chloride intracellular channel protein 1		10.5886	9.49342	9.78759	10.1459		9.91118	8.49482	7.25861	10.3581	10.0868	9.33894	8.16073	11.2657	11.0545	11.3373	10.4658	10.7703	11.2061	11.2276	10.2357	13.6046	13.1906	13.1912	14.0985	13.1215	12.6007	12.3552	12.7222		9.49767	8.81173
100071457	CLIC4	-	chloride intracellular channel 4	XP_023491248	chloride intracellular channel protein 4		4.71968		4.62807					5.37438				5.09348									9.96438	7.94656	7.7879		8.66885			6.49386
100062364	CLIC6	-	chloride intracellular channel 6	XP_001494002	chloride intracellular channel protein 6 isoform X2		7.41785					6.16547	6.15044		6.52259	6.26243	6.11848	5.51185			7.32292		6.32497		7.91486			8.72642		9.79066				9.98925
100071176	CLINT1	-	clathrin interactor 1	XP_023473082	clathrin interactor 1 isoform X2																										5.67073
100062200	CLIP2	-	CAP-Gly domain containing linker protein 2	XP_023511254	CAP-Gly domain-containing linker protein 2 isoform X4
100052699	CLN5	-	CLN5, intracellular trafficking protein	XP_023477470	ceroid-lipofuscinosis neuronal protein 5																																1.63064
100070653	CLPTM1	-	CLPTM1, transmembrane protein	XP_023505649	cleft lip and palate transmembrane protein 1 isoform X2																										2.9402
100055375	CLTA	clc	clathrin light chain A	NP_001152806	clathrin light chain A																						5.51847
100068882	CLTB	-	clathrin light chain B	XP_014585984	clathrin light chain B isoform X3																							7.63561			7.07916
100057364	CLTC	-	clathrin heavy chain	XP_001503789	clathrin heavy chain 1 isoform X2																						10.5287
100034172	CLU	-	clusterin	NP_001075413	clusterin precursor		6.71039	6.40195	5.76097			5.82967		5.91657		5.8165		4.06944	6.35574	7.08226	6.48078	4.27187	6.70377	6.56821	6.34726		13.572	7.22052	8.86756	8.38262	8.02691		8.78192	8.9857		9.31875	8.73938
100063738	CMPK1	-	cytidine/uridine monophosphate kinase 1	XP_023486088	UMP-CMP kinase																						5.50608
100055345	CNBD1	-	cyclic nucleotide binding domain containing 1	XP_023504122	cyclic nucleotide-binding domain-containing protein 1 isoform X5						4.5609
100050146	CNBP	-	CCHC-type zinc finger nucleic acid binding protein	XP_003363100	cellular nucleic acid-binding protein isoform X4													0.902267
100061697	CNDP2	-	carnosine dipeptidase 2	XP_023503757	cytosolic non-specific dipeptidase																		4.61624				7.43446									5.26277	5.17887
100058159	CNN3	-	calponin 3	XP_001490877	calponin-3					2.15458																			4.36779
100066401	CNP	-	2',3'-cyclic nucleotide 3' phosphodiesterase	XP_005597449	2,3-cyclic-nucleotide 3-phosphodiesterase isoform X2				3.19136									3.69053									8.38828
100059090	CNPPD1	-	cyclin Pas1/PHO80 domain containing 1	XP_023498142	protein CNPPD1																																3.45233
100146590	CNTFR	-	ciliary neurotrophic factor receptor	XP_023483269	ciliary neurotrophic factor receptor subunit alpha													3.95717
100066910	COBL	-	cordon-bleu WH2 repeat protein	XP_023494834	protein cordon-bleu isoform X5				5.77236																						6.43783
100054421	COL5A2	-	collagen type V alpha 2 chain	XP_001501867	collagen alpha-2(V) chain																			6.38196										7.75942		5.84351	5.4906
100033911	COMP	-	cartilage oligomeric matrix protein	NP_001075325	cartilage oligomeric matrix protein precursor																													6.95524
100053719	COPA	-	COPI coat complex subunit alpha	XP_001914764	coatomer subunit alpha isoform X2					5.72708						4.41271						4.94162				4.9365	6.69808
100056177	COPB1	-	COPI coat complex subunit beta 1	XP_001504992	coatomer subunit beta					4.87922								5.27393								6.87909	6.73403		8.16932		8.37421	8.4566
100063990	COPB2	-	COPI coat complex subunit beta 2	XP_023476785	coatomer subunit beta				5.41488									6.68762			7.90195	7.37226		8.90692	6.70432	6.66661	6.67976
100050080	COPG1	COPG	coatomer protein complex subunit gamma 1	XP_001488579	coatomer subunit gamma-1																										6.84524
100053095	CORO1B	-	coronin 1B	XP_023510333	coronin-1B		5.94678									4.66857					6.00733		5.7135	5.59338	5.60594		7.08916	9.4574	7.4707	8.41616	8.75305	9.80075
100070195	COTL1	-	coactosin like F-actin binding protein 1	XP_001499912	coactosin-like protein		6.76182											3.84609									9.34926	8.86267	9.16048	10.0773	9.09972						4.93258
100051391	COX5A	-	cytochrome c oxidase subunit 5A	XP_023509208	cytochrome c oxidase subunit 5A, mitochondrial																					4.73135
100058573	CP	-	ceruloplasmin	XP_023476848	ceruloplasmin isoform X2				4.86641				4.25134	6.19135			4.36772	5.38014									9.95632				7.05864					7.3936	7.48776
100072234	CPD	-	carboxypeptidase D	XP_023508943	carboxypeptidase D		6.43361											3.51273									7.75348		8.25574		8.5614						2.36949
100054882	CPNE1	-	copine 1	NP_001165216	copine-1																									7.37912
100055514	CPNE3	-	copine 3	XP_023504126	copine-3																						5.37834
100063277	CPSF1	-	cleavage and polyadenylation specific factor 1	XP_005613423	cleavage and polyadenylation specificity factor subunit 1 isoform X2				1.02807
100009716	CPT1A	-	carnitine palmitoyltransferase 1A	XP_023509534	carnitine O-palmitoyltransferase 1, liver isoform isoform X2					3.66642						5.35671																6.54394
100069591	CPVL	-	carboxypeptidase, vitellogenic like	XP_005609333	probable serine carboxypeptidase CPVL																																2.62157
100050889	CRACDL	KIAA1211L	CRACD like	XP_023474363	uncharacterized protein KIAA1211-like homolog isoform X7				3.15748																							4.99833
100065707	CRB3	-	crumbs cell polarity complex component 3	XP_023500353	protein crumbs homolog 3												3.56645									4.11944		6.17445
100630592	CRIP1	-	cysteine rich protein 1	XP_014584203	cysteine-rich protein 1								6.86962		6.70252		5.48075	5.84225
100146542	CRIP2	-	cysteine rich protein 2	XP_023484357	cysteine-rich protein 2																						7.90947
100065444	CSDE1	-	cold shock domain containing E1	XP_014595581	cold shock domain-containing protein E1 isoform X3									3.34013
100056886	CSE1L	-	chromosome segregation 1 like	XP_023482468	exportin-2																						5.3673
100051956	CSRP1	-	cysteine and glycine rich protein 1	XP_001494732	cysteine and glycine-rich protein 1								3.20245
100050307	CSRP2	-	cysteine and glycine rich protein 2	XP_023487539	cysteine and glycine-rich protein 2												3.67514										6.25635
100053614	CTH	-	cystathionine gamma-lyase	XP_005610556	cystathionine gamma-lyase isoform X2																						3.92809
100072548	CTNNA1	-	catenin alpha 1	XP_023473380	catenin alpha-1			7.16249										4.44288			7.08884	7.9678		6.91492		6.82528	8.13006	8.75799
100053393	CTNNA2	-	catenin alpha 2	XP_001499507	catenin alpha-2 isoform X10																						7.5744
100055241	CTNNB1	-	catenin beta 1	XP_023475584	catenin beta-1 isoform X1																						7.10926
100071127	CTSA	-	cathepsin A	XP_001916911	lysosomal protective protein																															6.10739	6.84474
100060963	CTSB	-	cathepsin B	XP_023492038	cathepsin B isoform X1																															3.62504	3.09956
100060401	CTSC	-	cathepsin C	XP_023501366	dipeptidyl peptidase 1 isoform X1																															6.99695	6.6532
100629639	CTSD	-	cathepsin D	XP_023510672	cathepsin D																																3.56462
100058569	CTSF	-	cathepsin F	XP_023510276	cathepsin F isoform X3																															5.36877	5.59261
100054948	CTSS	-	cathepsin S	XP_001490531	cathepsin S																															8.43917	8.61688
100061726	CUL5	-	cullin 5	XP_023500513	cullin-5, partial			2.1908
100055106	CUL9	-	cullin 9	XP_023480733	cullin-9 isoform X2					4.34625																					5.45628
100061649	CUTA	-	cutA divalent cation tolerance homolog	XP_014589838	protein CutA isoform X1																																3.00639
100067795	CXADR	-	CXADR, Ig-like cell adhesion molecule	XP_023485673	coxsackievirus and adenovirus receptor isoform X2																						6.55759
100052210	CYB5A	CYB5	cytochrome b5 type A	NP_001153204	cytochrome b5				6.44839							5.08801											8.54801	8.90382			9.36065	7.33181
100067168	CYB5B	-	cytochrome b5 type B	XP_005608424	cytochrome b5 type B isoform X2					4.5083																6.14237							5.7451
100071050	CYB5R3	-	cytochrome b5 reductase 3	XP_001500786	NADH-cytochrome b5 reductase 3																						8.95542
100063657	CYBRD1	-	cytochrome b reductase 1	XP_023478883	cytochrome b reductase 1 isoform X1												5.58301
100063100	CYFIP1	-	cytoplasmic FMR1 interacting protein 1	XP_023505914	LOW QUALITY PROTEIN: cytoplasmic FMR1-interacting protein 1																						7.82674
100058677	CYSRT1	C25H9orf169	cysteine rich tail 1	XP_023485229	cysteine-rich tail protein 1 isoform X2		6.70335											4.78367					8.45808	7.26294			8.17208	9.85605	10.0048
100061034	CZIB	C2H1orf123	CXXC motif containing zinc binding protein	XP_023485602	UPF0587 protein C1orf123 homolog isoform X3																		3.66289
100053042	DAD1	-	defender against cell death 1	XP_001500228	dolichyl-diphosphooligosaccharide--protein glycosyltransferase subunit DAD1																						5.14343
100053150	DAG1	-	dystroglycan 1	XP_023476202	dystroglycan			4.00917										3.34469								4.50608
100061701	DAGLB	-	diacylglycerol lipase beta	XP_001914873,XP_023511006	sn1-specific diacylglycerol lipase beta isoform X1,sn1-specific diacylglycerol lipase beta isoform X2					4.00764																						6.97476
100049822	DBI	-	diazepam binding inhibitor, acyl-CoA binding protein	XP_001487927	acyl-CoA-binding protein isoform X2					4.78534		7.14944	6.48317		7.14037	7.67567	6.31694	6.13752	5.11137	4.72329			5.2844					7.21888					7.40182	8.60095
100052480	DCDC2	-	doublecortin domain containing 2	XP_023480288	doublecortin domain-containing protein 2												5.27116									4.34213
100070319	DCDC2B	-	doublecortin domain containing 2B	XP_023490186	doublecortin domain-containing protein 2B isoform X4					4.39163
100055264	DCHS1	-	dachsous cadherin-related 1	XP_023501680	protocadherin-16		7.06404								4.88899				8.49029	7.22149	6.79338		8.28202	6.85898	6.34525	5.71367							8.86549
100071625	DCTN4	-	dynactin subunit 4	XP_001917683	dynactin subunit 4 isoform X2																			4.0464
100059606	DDB1	-	damage specific DNA binding protein 1	XP_001502072	DNA damage-binding protein 1																																1.95572
100071776	DDOST	-	dolichyl-diphosphooligosaccharide--protein glycosyltransferase non-catalytic subunit	XP_005607446	dolichyl-diphosphooligosaccharide--protein glycosyltransferase 48 kDa subunit																						5.20465
100053419	DDT	-	D-dopachrome tautomerase	XP_001489419	D-dopachrome decarboxylase																																2.0475
100146384	DDX39B	-	DExD-box helicase 39B	XP_005603752	spliceosome RNA helicase DDX39B																					4.13291
100060440	DENR	-	density regulated re-initiation and release factor	XP_001492745	density-regulated protein																										4.19117
100061027	DERL2	-	derlin 2	XP_023509086	derlin-2 isoform X2				2.74487																						5.34202
100060062	DHRS7	-	dehydrogenase/reductase 7	XP_014591111	dehydrogenase/reductase SDR family member 7																					3.39025		7.29902			7.93534
100060190	DIP2B	-	disco interacting protein 2 homolog B	XP_023499314	disco-interacting protein 2 homolog B isoform X2
100064500	DIS3L2	-	DIS3 like 3'-5' exoribonuclease 2	XP_023498336	DIS3-like exonuclease 2 isoform X2				10.2316
100065764	DNAAF2	-	dynein axonemal assembly factor 2	XP_023480449	protein kintoun			0.761966
100050892	DNAH12	-	dynein axonemal heavy chain 12	XP_023475990,XP_023475991	dynein heavy chain 12, axonemal isoform X7,dynein heavy chain 12, axonemal isoform X8			2.9222																		4.34518
100146115	DNAH2	-	dynein axonemal heavy chain 2	XP_023509484	dynein heavy chain 2, axonemal isoform X3				4.8511													4.36863
100070308	DNAH5	-	dynein axonemal heavy chain 5	XP_023481604	dynein heavy chain 5, axonemal isoform X3				4.02192																	5.70152					6.66647
100073091	DNAH9	-	dynein axonemal heavy chain 9	XP_023509287	dynein heavy chain 9, axonemal isoform X9							11.7068
100068649	DNAI1	-	dynein axonemal intermediate chain 1	XP_023483265	dynein intermediate chain 1, axonemal isoform X10				3.93007																	5.51036
100060918	DNAI2	-	dynein axonemal intermediate chain 2	XP_023507874	dynein intermediate chain 2, axonemal isoform X2																	6.56183		5.86012		5.95694							5.49076
100053747	DNAJA1	-	DnaJ heat shock protein family (Hsp40) member A1	XP_023483233	dnaJ homolog subfamily A member 1					3.41697								3.23619								3.13136	5.10995
100056778	DNAJA2	-	DnaJ heat shock protein family (Hsp40) member A2	XP_023492673	dnaJ homolog subfamily A member 2 isoform X3			5.33618											5.67067			5.67962	5.43152			5.4571							8.91991
100060143	DNAJA4	-	DnaJ heat shock protein family (Hsp40) member A4	XP_023508380	dnaJ homolog subfamily A member 4			4.46806																		5.62787							7.26847
100059810	DNAJC3	-	DnaJ heat shock protein family (Hsp40) member C3	XP_023477504	dnaJ homolog subfamily C member 3 isoform X2					2.22413									4.09364
100051629	DNAJC5	-	DnaJ heat shock protein family (Hsp40) member C5	XP_023482745	dnaJ homolog subfamily C member 5		5.24428	5.40023							5.18082											6.23345								8.01436
100067338	DNPH1	-	2'-deoxynucleoside 5'-phosphate N-hydrolase 1	XP_023480734	2-deoxynucleoside 5-phosphate N-hydrolase 1														4.15502
100051829	DOP1B	DOPEY2	DOP1 leucine zipper like protein B	XP_023485889	protein dopey-2 isoform X3																									7.85711
100058485	DPP3	-	dipeptidyl peptidase 3	XP_014585198	dipeptidyl peptidase 3 isoform X3																																2.78908
100061124	DPP4	-	dipeptidyl peptidase 4	XP_005601601	dipeptidyl peptidase 4 isoform X2		2.93926																				10.1221				8.41168
100054410	DPYSL2	-	dihydropyrimidinase like 2	XP_003364519	dihydropyrimidinase-related protein 2 isoform X2			3.55508																7.19889		6.94825		8.62943	8.5632		9.58594	8.40727	8.43592
100071300	DPYSL5	-	dihydropyrimidinase like 5	XP_023475125	dihydropyrimidinase-related protein 5			5.27001													6.22421	6.81622		6.1123									6.98664
100065829	DSC2	-	desmocollin 2	XP_005612874	desmocollin-2 isoform X4																																6.36054
100061514	DSP	-	desmoplakin	XP_023480195	desmoplakin isoform X3																						4.15235
100070541	DUOX1	-	dual oxidase 1	XP_023474133	dual oxidase 1																					3.25039			5.75812
100058101	DYNC1H1	-	dynein cytoplasmic 1 heavy chain 1	XP_001491244	cytoplasmic dynein 1 heavy chain 1			4.12821														6.67948					9.08023				8.57228
100053015	DYNC1I2	-	dynein cytoplasmic 1 intermediate chain 2	XP_014588020,XP_023478889	cytoplasmic dynein 1 intermediate chain 2 isoform X5,cytoplasmic dynein 1 intermediate chain 2 isoform X6					4.8335								3.809				6.72451				6.99186	6.72656				8.91809	9.25774
100056767	DYNC1LI1	-	dynein cytoplasmic 1 light intermediate chain 1	XP_001917552	cytoplasmic dynein 1 light intermediate chain 1																	6.83794		6.02212								6.27702
100065490	DYNC1LI2	-	dynein cytoplasmic 1 light intermediate chain 2	XP_023492902	cytoplasmic dynein 1 light intermediate chain 2			7.13114	4.38736					4.42344			5.06682	5.30739				9.83097		8.68426	6.86121	9.12707						6.87012
100061459	DYNC2H1	-	dynein cytoplasmic 2 heavy chain 1	XP_023500483	cytoplasmic dynein 2 heavy chain 1 isoform X2																						4.6874
100629658	DYNLRB2	-	dynein light chain roadblock-type 2	XP_023493133	dynein light chain roadblock-type 2																						5.57658
100055819	ECM2	-	extracellular matrix protein 2	XP_023483400	extracellular matrix protein 2 isoform X3		7.41861	8.91265		7.95187					8.58335				10.6524	10.7808	9.70077	9.52929	10.5216	11.6117	10.3298	9.0107	9.69101	11.554	12.1463	11.0737	9.65918	10.5254	11.2686	10.5895		8.60255	8.48265
100064347	EEA1	-	early endosome antigen 1	XP_023486920	early endosome antigen 1 isoform X3																						7.31415
100009682	EEF1A1	EF-1A|EF-Tu|EF1A|eEF1A-1	eukaryotic translation elongation factor 1 alpha 1	NP_001075250	elongation factor 1-alpha 1																						9.23613									5.29315	4.64772
100065805	EEF1D	-	eukaryotic translation elongation factor 1 delta	XP_023504869	elongation factor 1-delta isoform X8																																2.71673
100061437	EEF2	-	eukaryotic translation elongation factor 2	XP_001915132	elongation factor 2				4.15761					6.94099			5.47369	5.72492						5.12002			7.88399				8.70743
100066175	EFEMP1	-	EGF containing fibulin extracellular matrix protein 1	XP_023475428	EGF-containing fibulin-like extracellular matrix protein 1		5.00966		5.80787	5.59553		6.39403			6.49416	6.76009								5.16165			6.99977	7.30214	8.81218		8.06926	7.94216
100064788	EFHD1	-	EF-hand domain family member D1	XP_023498343	EF-hand domain-containing protein D1												2.86382
100054472	EFHD2	-	EF-hand domain family member D2	XP_023491502	EF-hand domain-containing protein D2													3.90881
100063307	EFNA1	-	ephrin A1	XP_001915855	ephrin-A1																						5.99358										3.93291
106782874	EGF	-	epidermal growth factor	XP_014593427	pro-epidermal growth factor isoform X2																																2.24251
100050576	EHD1	-	EH domain containing 1	XP_023510149	EH domain-containing protein 1																						6.92041
100071046	EHD4	-	EH domain containing 4	XP_023475198	EH domain-containing protein 4				3.9982																		7.58864		7.53605
100052709	EIF2S1	-	eukaryotic translation initiation factor 2 subunit alpha	XP_023483721	eukaryotic translation initiation factor 2 subunit 1									2.43616
100060382	EIF2S3	-	eukaryotic translation initiation factor 2 subunit gamma	XP_001494251	eukaryotic translation initiation factor 2 subunit 3				3.91332																						6.63456
100066047	EIF3A	-	eukaryotic translation initiation factor 3 subunit A	XP_023494357	eukaryotic translation initiation factor 3 subunit A			4.66249
100059693	EIF3B	-	eukaryotic translation initiation factor 3 subunit B	XP_023510918	eukaryotic translation initiation factor 3 subunit B					4.60306														4.26386
100065449	EIF3H	-	eukaryotic translation initiation factor 3 subunit H	NP_001296188	eukaryotic translation initiation factor 3 subunit H					4.24998
100070638	EIF3J	-	eukaryotic translation initiation factor 3 subunit J	XP_023474327	eukaryotic translation initiation factor 3 subunit J isoform X3																						5.88609
100068164	EIF4A2	-	eukaryotic translation initiation factor 4A2	XP_001498096	eukaryotic initiation factor 4A-II																																3.15079
100066216	EIF4E	-	eukaryotic translation initiation factor 4E	XP_023493443	eukaryotic translation initiation factor 4E isoform X2																																0.819505
102150070	EIF4EBP2	-	eukaryotic translation initiation factor 4E binding protein 2	XP_023500009	eukaryotic translation initiation factor 4E-binding protein 2												1.92532
100062129	EIF4H	-	eukaryotic translation initiation factor 4H	XP_023511242	eukaryotic translation initiation factor 4H isoform X4												3.34369
100146743	EIF5A	-	eukaryotic translation initiation factor 5A	XP_023509213	eukaryotic translation initiation factor 5A-1					4.37323						5.75652											7.26576		8.79494		8.1069		7.79591
100050422	EIF5B	-	eukaryotic translation initiation factor 5B	XP_005599853	eukaryotic translation initiation factor 5B isoform X1													2.58996					5.48604
100065878	ELMO3	-	engulfment and cell motility 3	XP_023494381	engulfment and cell motility protein 3 isoform X2																					4.73118
100067528	ENDOD1	-	endonuclease domain containing 1	XP_014596766	endonuclease domain-containing 1 protein																											6.52075
100070421	ENG	CD105	endoglin	XP_003364192	endoglin																						6.3505
100051879	ENO1	-	enolase 1	XP_023482281	alpha-enolase isoform X1				3.63145									4.40769									8.26828									6.82985	7.03903
100073097	ENPP1	-	ectonucleotide pyrophosphatase/phosphodiesterase 1	XP_023506868	ectonucleotide pyrophosphatase/phosphodiesterase family member 1 isoform X2		4.03545																				12.1001									4.93348	5.04321
100057101	ENPP2	-	ectonucleotide pyrophosphatase/phosphodiesterase 2	XP_001496742	ectonucleotide pyrophosphatase/phosphodiesterase family member 2 isoform X11																																2.68943
100054812	ENSA	-	endosulfine alpha	XP_001490229	alpha-endosulfine					3.3989			5.22335																			6.77834					3.01441
100067494	EPB41L2	-	erythrocyte membrane protein band 4.1 like 2	XP_023506848,XP_023506849,XP_023506852	band 4.1-like protein 2 isoform X12,band 4.1-like protein 2 isoform X8,band 4.1-like protein 2 isoform X9				2.63162							3.52907										3.45457	6.12381	6.4562
100059101	EPB41L3	-	erythrocyte membrane protein band 4.1 like 3	XP_023503186	band 4.1-like protein 3 isoform X27																											5.54893
100053148	EPCAM	-	epithelial cell adhesion molecule	XP_023474895	epithelial cell adhesion molecule isoform X2																						7.40718									7.02414	6.77755
100069098	EPHB4	-	EPH receptor B4	XP_023511133	ephrin type-B receptor 4																																2.44985
100146671	EPPK1	-	epiplakin 1	XP_023504923	epiplakin					4.57368				3.91313					6.29699	6.40078			5.82023	6.43946						7.63807	7.21082		8.47897
100067366	EPS8	-	epidermal growth factor receptor pathway substrate 8	XP_023498946	epidermal growth factor receptor kinase substrate 8 isoform X2													3.86315									6.61531
100147201	EPS8L1	-	EPS8 like 1	XP_023506210	epidermal growth factor receptor kinase substrate 8-like protein 1 isoform X3		7.28355	6.11487	6.53936	6.63257	8.1918	7.43696	6.63202		7.81986	7.70736	7.29664	6.76461	6.62978	6.31716	6.57066		6.9751	6.0495	6.9855		10.3098	10.3113	10.0871	9.87727	9.56535	8.85269	8.76035
100055949	EPS8L2	-	EPS8 like 2	XP_023510530	epidermal growth factor receptor kinase substrate 8-like protein 2 isoform X2					5.74106						4.23136										5.55952	6.70127
100034210	EQMHCB2	Eqca-1	MHC class I heavy chain	XP_005603554,XP_023479782	MHC class I heavy chain isoform X7,MHC class I heavy chain isoform X9		3.69321						11.6889	7.25276			11.8655	8.05295					4.27389				8.72192
100073224	ERAP1	-	endoplasmic reticulum aminopeptidase 1	XP_023472702	endoplasmic reticulum aminopeptidase 1 isoform X2																																1.71923
100054739	ERBB2	HER2	erb-b2 receptor tyrosine kinase 2	XP_001501155	receptor tyrosine-protein kinase erbB-2 isoform X1																						4.76532
100067796	ERICH3	C5H1orf173	glutamate rich 3	XP_023497619	glutamate-rich protein 3 isoform X5																	5.53605				5.82235
100050585	ESD	-	esterase D	XP_005601283	S-formylglutathione hydrolase isoform X2																								8.08401				8.48872				3.70775
100057949	ESYT2	-	extended synaptotagmin 2	XP_023495892	extended synaptotagmin-2																						3.89122
100051395	EVPL	-	envoplakin	XP_023507756	envoplakin					4.66095								4.14127									9.31649	9.26019	8.21412		9.1752
100065209	EXOC4	-	exocyst complex component 4	XP_023495948	exocyst complex component 4 isoform X5																						5.54831
100059467	EZR	-	ezrin	XP_023488665	ezrin		8.9225	8.81202	10.0819	9.38571		9.92901	10.8959	9.94069	10.6245	10.1351	11.1243	10.4795	8.86481	9.03345	9.05504	8.50414	8.89579	8.81137	8.78257	8.75392	13.734	11.4422	10.9638	11.6027	11.3487	11.5392	11.3979	11.3059		8.28586	7.97739
100066720	F11R	-	F11 receptor	XP_001503934	junctional adhesion molecule A													5.98283								4.56322
100057521	F2	-	coagulation factor II, thrombin	XP_001490892	prothrombin										4.32423												9.26952										3.91188
100058506	F3	-	coagulation factor III, tissue factor	XP_023497365	tissue factor																						5.53587
100058503	F5	-	coagulation factor V	XP_023496285	coagulation factor V isoform X3		9.05175	8.54867		7.99447					4.93612				7.32418	7.02647	7.12505	7.07007	7.45467	6.97189	6.70598		9.72241		10.0128	10.931			7.63321	8.10271		6.70141	6.50142
100056470	FAM107B	-	family with sequence similarity 107 member B	XP_023487810	protein FAM107B					3.69455																4.59329							6.3774
100067299	FAM117B	-	family with sequence similarity 117 member B	XP_023478184	protein FAM117B isoform X2													6.73917
100055982	FAM129A	-	family with sequence similarity 129 member A	XP_005609845	protein Niban																					3.47054
100050366	FAM189A2	-	family with sequence similarity 189 member A2	XP_005605024	protein FAM189A2					4.26401
100056828	FAM20C	-	FAM20C golgi associated secretory pathway kinase	XP_023510814	extracellular serine/threonine protein kinase FAM20C		3.16949
100058577	FAM3B	-	family with sequence similarity 3 member B	XP_023485974	protein FAM3B isoform X3																																2.54868
100068561	FAM49B	-	family with sequence similarity 49 member B	XP_023504741	protein FAM49B isoform X2																																0.632734
100051931	FBLN7	-	fibulin 7	XP_023474502	fibulin-7 isoform X2			7.17053							7.14771				8.75328	7.8382	7.90863		8.68039	7.182	8.18408					9.54865			9.12774	9.67492
100061491	FBP2	-	fructose-bisphosphatase 2	XP_001495771	fructose-1,6-bisphosphatase isozyme 2																			3.98167
100056080	FBXL2	-	F-box and leucine rich repeat protein 2	XP_023476553	F-box/LRR-repeat protein 2 isoform X4																											8.70784
100062182	FER1L5	-	fer-1 like family member 5	XP_023474421	fer-1-like protein 5 isoform X16																																4.67768
100068086	FETUB	-	fetuin B	XP_014588282	fetuin-B			3.14503																			4.70149										2.334
100069763	FGA	-	fibrinogen alpha chain	XP_005607860	fibrinogen alpha chain				4.10769									5.02006									9.49307			7.96405							3.41373
100069774	FGB	-	fibrinogen beta chain	XP_003364583	fibrinogen beta chain				3.84559					6.50979													10.025										2.99482
100147221	FGG	-	fibrinogen gamma chain	XP_001914833	fibrinogen gamma chain				6.62997					9.16664	5.97671	6.00639	4.86081	8.78555		5.234		4.90915		5.06643		5.14621	8.88411				8.89327						2.52236
100050110	FGL2	-	fibrinogen like 2	XP_001488536	fibroleukin		6.43881																		3.51273					8.23988
100057420	FKBP4	-	FKBP prolyl isomerase 4	XP_005610895	peptidyl-prolyl cis-trans isomerase FKBP4				2.6867					3.5846																	5.86357						3.37587
100051793	FLII	-	FLII actin remodeling protein	XP_023509406	protein flightless-1 homolog isoform X2									1.96813
100058256	FLNA	-	filamin A	XP_023489583	filamin-A isoform X3			4.51317						1.74274														4.4219
100057963	FLNB	-	filamin B	XP_023475971	filamin-B isoform X3					2.71037							5.868										8.03612				7.59246
100050936	FLOT1	-	flotillin 1	XP_023479985	flotillin-1 isoform X2																						4.82863
100072090	FLOT2	-	flotillin 2	XP_023508892	flotillin-2 isoform X5																						5.98128
100034189	FN1	-	fibronectin 1	XP_023498053,XP_023498054,XP_023498057,XP_023498059	fibronectin isoform X10,fibronectin isoform X12,fibronectin isoform X7,fibronectin isoform X8		8.63988	9.56085	9.68166	9.24719		7.53598	7.63778	8.43625	8.99537			8.33289	9.488	10.2573	11.0842	9.09476	8.49582	10.0787	10.6919	9.40665	10.8447	8.79675	11.4346	10.7932	12.2679	11.7888	12.0955	12.5179		7.50978	7.77765
100053704	FNTA	-	farnesyltransferase, CAAX box, alpha	XP_023486519	protein farnesyltransferase/geranylgeranyltransferase type-1 subunit alpha																			4.11736
100072625	FRK	-	fyn related Src family tyrosine kinase	XP_001504146	tyrosine-protein kinase FRK		6.5857					5.80193			6.12346											3.6705	8.24355	8.23879	8.70342		8.5457	7.99786	8.77462
111774152	FSTL3	-	follistatin like 3	XP_023500037	follistatin-related protein 3																															3.35994	2.9495
100063004	FSTL4	-	follistatin like 4	XP_023473465	follistatin-related protein 4 isoform X2		2.8264																		4.90857		5.40745
100051593	FTL	FT	ferritin light chain	XP_023505138	ferritin light chain isoform X1																					4.53823							8.14011
100071543	FUCA1	-	alpha-L-fucosidase 1	XP_001501377	tissue alpha-L-fucosidase isoform X1																																1.78186
100067102	FUCA2	-	alpha-L-fucosidase 2	XP_001497270	plasma alpha-L-fucosidase																																2.75977
100054844	FUK	-	fucokinase	XP_014593828	L-fucose kinase isoform X3
100068931	FURIN	-	furin, paired basic amino acid cleaving enzyme	XP_023505390	furin		10.4236	9.75228	8.12324						7.90412				10.2864	10.3927	9.47905	9.08953	10.0143	10.0959	9.2299	8.76726	11.0281	11.4556	12.7162	12.9582	11.3249	10.8066	12.85	11.7766
100063286	FUS	-	FUS RNA binding protein	XP_005598800	RNA-binding protein FUS isoform X2																			3.21804									6.51381
100060090	G3BP1	-	G3BP stress granule assembly factor 1	XP_014586048	ras GTPase-activating protein-binding protein 1 isoform X2			3.56986					4.98295
100056675	GAA	-	glucosidase alpha, acid	XP_023507631	lysosomal alpha-glucosidase																																3.2042
100054079	GALM	-	galactose mutarotase	XP_001500653	aldose 1-epimerase isoform X1																			5.01645
100063633	GALNT11	-	polypeptide N-acetylgalactosaminyltransferase 11	XP_023495800	polypeptide N-acetylgalactosaminyltransferase 11 isoform X3			5.32998											8.63677		7.33271		8.18696	7.16692	7.28179				9.12531				9.74052
100065695	GALNT2	-	polypeptide N-acetylgalactosaminyltransferase 2	XP_023502018	polypeptide N-acetylgalactosaminyltransferase 2 isoform X3		4.44075																				7.08905										4.0525
100063207	GALNT4	-	polypeptide N-acetylgalactosaminyltransferase 4	XP_005606558	polypeptide N-acetylgalactosaminyltransferase 4																						6.33562
100060897	GALNT6	-	polypeptide N-acetylgalactosaminyltransferase 6	XP_023499345	polypeptide N-acetylgalactosaminyltransferase 6																						4.67073
100060146	GANAB	-	glucosidase II alpha subunit	XP_001502746	neutral alpha-glucosidase AB isoform X2		8.04379	8.25588	6.83226	7.70106		7.65864			7.81596	8.45105											8.08714	9.52209	9.80318		8.6632	9.82275	8.1808
100033897	GAPDH	G3PDH	glyceraldehyde-3-phosphate dehydrogenase	NP_001157328	glyceraldehyde-3-phosphate dehydrogenase			7.59574	6.74578	7.30204		7.72178	6.91301	6.80025	7.44352		6.58105		9.87569	10.4107	9.67516	10.57	9.66509	9.93661	8.89685	10.2772	10.6968	11.4326	11.3261	11.3607	12.1308	11.8092	12.4355	11.3042		8.07446	8.1207
100067772	GBA2	-	glucosylceramidase beta 2	XP_005605655	non-lysosomal glucosylceramidase
100054939	GC	-	GC, vitamin D binding protein	XP_001489400	vitamin D-binding protein																															5.56724	5.50217
100061416	GCNT1	-	glucosaminyl (N-acetyl) transferase 1	NP_001099004	beta-1,3-galactosyl-O-glycosyl-glycoprotein beta-1,6-N-acetylglucosaminyltransferase																						7.55712									3.30676
100068109	GCNT3	-	glucosaminyl (N-acetyl) transferase 3, mucin type	XP_023472226	beta-1,3-galactosyl-O-glycosyl-glycoprotein beta-1,6-N-acetylglucosaminyltransferase 3										4.47294														6.37735								3.10524
100059521	GDI1	-	GDP dissociation inhibitor 1	XP_023489001	rab GDP dissociation inhibitor alpha																						6.22786									5.48188	5.76713
100070354	GDI2	-	GDP dissociation inhibitor 2	XP_023488108	rab GDP dissociation inhibitor beta isoform X1																						8.34354										2.7444
100057236	GDPD1	-	glycerophosphodiester phosphodiesterase domain containing 1	XP_005597583	lysophospholipase D GDPD1
100063417	GET3	ASNA1	guided entry of tail-anchored proteins factor 3, ATPase	XP_001504937	ATPase ASNA1			4.5057		4.1201												5.39599
100050188	GGT1	-	gamma-glutamyltransferase 1	XP_005612420,XP_023502482	glutathione hydrolase 1 proenzyme isoform X1,glutathione hydrolase 1 proenzyme isoform X2					4.08448		5.98773	7.54875			5.62273	7.36194							5.6709		5.82612	6.10763
111774268	GIPC1	-	GIPC PDZ domain containing family member 1	XP_023500979	PDZ domain-containing protein GIPC1													3.32395									5.14245
100146940	GIT1	-	GIT ArfGAP 1	XP_023508915	ARF GTPase-activating protein GIT1 isoform X1																					4.04483
100060370	GLA	-	galactosidase alpha	XP_023490110	alpha-galactosidase A isoform X2																																0.947928
100056330	GLB1	-	galactosidase beta 1	XP_005600915	beta-galactosidase isoform X2																															5.08984	5.25942
100055066	GLG1	-	golgi glycoprotein 1	XP_003364683	Golgi apparatus protein 1		5.15308																													5.4018	5.94608
100067265	GLIPR2	-	GLI pathogenesis related 2	XP_023485444	Golgi-associated plant pathogenesis-related protein 1 isoform X1								4.19503
100065189	GLO1	-	glyoxalase I	XP_001500538	lactoylglutathione lyase																																4.8025
100051614	GLT8D1	-	glycosyltransferase 8 domain containing 1	XP_023476077	glycosyltransferase 8 domain-containing protein 1 isoform X1																						5.98393										3.68032
100034082	GM2A	-	GM2 ganglioside activator	XP_005599191	ganglioside GM2 activator isoform X1																															9.65569	8.7364
100050097	GMFB	-	glia maturation factor beta	XP_005605249	glia maturation factor beta isoform X2													2.06212							5.40915		6.47633
100059471	GMPPA	-	GDP-mannose pyrophosphorylase A	XP_005610689	mannose-1-phosphate guanyltransferase alpha isoform X2			4.3742								3.77526																7.83964
100062972	GNA13	-	G protein subunit alpha 13	XP_023507934	guanine nucleotide-binding protein subunit alpha-13																						9.31809				5.88484
100055673	GNAI1	-	G protein subunit alpha i1	XP_023494588	guanine nucleotide-binding protein G(i) subunit alpha-1																						7.73911
100062085	GNAI2	-	G protein subunit alpha i2	XP_023476151	guanine nucleotide-binding protein G(i) subunit alpha-2				3.82324									3.02561									10.2804
100058238	GNAI3	-	G protein subunit alpha i3	XP_023497233	guanine nucleotide-binding protein G(k) subunit alpha		5.8833											3.74136									9.83295	7.91456
100063136	GNAQ	-	G protein subunit alpha q	XP_023482944	guanine nucleotide-binding protein G(q) subunit alpha isoform X2																						4.49083
100056464	GNAS	GNAS1	GNAS complex locus	XP_023482592	guanine nucleotide-binding protein G(s) subunit alpha isoform X7			8.22617	8.34536							8.2529										4.72432			10.6002				9.9714
100061395	GNB1	-	G protein subunit beta 1	XP_023491740	guanine nucleotide-binding protein G(I)/G(S)/G(T) subunit beta-1					4.76341			5.22847			6.04802	5.48446	4.51828			6.38184	6.43937	6.78149	6.2907	6.3339	7.1632		8.88258				9.48152		9.79628
100067486	GNB2	-	G protein subunit beta 2	XP_001505112	guanine nucleotide-binding protein G(I)/G(S)/G(T) subunit beta-2								4.34816				5.18737										8.02956
100058274	GNB4	-	G protein subunit beta 4	XP_023479108	guanine nucleotide-binding protein subunit beta-4					5.10224											6.16396	7.02614		6.53077
100630493	GNG10	-	G protein subunit gamma 10	XP_023484419	guanine nucleotide-binding protein G(I)/G(S)/G(O) subunit gamma-10													5.84273
100630574	GNG12	-	G protein subunit gamma 12	XP_023497649	guanine nucleotide-binding protein G(I)/G(S)/G(O) subunit gamma-12				3.17287		6.6499	6.56961	7.33994		6.59177	5.92469	5.28533	5.79423																5.54204
100064813	GNG5	-	G protein subunit gamma 5	XP_014595564	guanine nucleotide-binding protein G(I)/G(S)/G(O) subunit gamma-5					3.76341							4.78073																	8.29223
100059736	GNG7	-	G protein subunit gamma 7	XP_023500146	guanine nucleotide-binding protein G(I)/G(S)/G(O) subunit gamma-7
100051374	GNL1	-	G protein nucleolar 1 (putative)	XP_001492056	guanine nucleotide-binding protein-like 1																						6.23128
100034133	GNLY	NKL	granulysin	NP_001075398	antimicrobial peptide NK-lysin precursor										5.28965												7.35271				7.79973
100061298	GNPDA1	-	glucosamine-6-phosphate deaminase 1	XP_001504008	glucosamine-6-phosphate isomerase 1			5.12553											6.70321	6.33942	5.72315		6.99027	6.48248										7.46418
100054883	GNPNAT1	-	glucosamine-phosphate N-acetyltransferase 1	XP_023483511	glucosamine 6-phosphate N-acetyltransferase		3.32011
100067580	GNPTG	-	N-acetylglucosamine-1-phosphate transferase subunit gamma	XP_023472440	N-acetylglucosamine-1-phosphotransferase subunit gamma isoform X1		1.91884																				6.2052										2.4532
100062569	GOLIM4	-	golgi integral membrane protein 4	XP_014588219	Golgi integral membrane protein 4 isoform X7																						4.15226										0.71079
100064873	GOLM1	-	golgi membrane protein 1	XP_023482890	Golgi membrane protein 1																															7.20574	6.95664
100068637	GOLPH3	-	golgi phosphoprotein 3	XP_001500663	Golgi phosphoprotein 3																						4.94491
100057160	GPI	-	glucose-6-phosphate isomerase	XP_001490657	glucose-6-phosphate isomerase																						6.62791
100067517	GPLD1	-	glycosylphosphatidylinositol specific phospholipase D1	XP_001497586,XP_023480290	phosphatidylinositol-glycan-specific phospholipase D isoform X3,phosphatidylinositol-glycan-specific phospholipase D isoform X4		6.24272														6.39242			6.14871
100052112	GPRC5B	-	G protein-coupled receptor class C group 5 member B	XP_023472656	G-protein coupled receptor family C group 5 member B												3.68527
100060724	GPRC5C	-	G protein-coupled receptor class C group 5 member C	XP_023507865	G-protein coupled receptor family C group 5 member C isoform X3					4.66908								3.44294								4.01167								5.73159
100068777	GPRIN1	-	G protein regulated inducer of neurite outgrowth 1	XP_023472946	G protein-regulated inducer of neurite outgrowth 1						4.94893
100056238	GPS1	-	G protein pathway suppressor 1	XP_023507504	COP9 signalosome complex subunit 1 isoform X6																					4.8515						6.55233
100052610	GRB10	-	growth factor receptor bound protein 10	XP_023494832	growth factor receptor-bound protein 10 isoform X1
100066566	GRHPR	-	glyoxylate and hydroxypyruvate reductase	XP_001504338	glyoxylate reductase/hydroxypyruvate reductase																													6.61381
100051035	GRN	-	granulin precursor	XP_001489791	granulins isoform X1																															7.50303	7.4814
100034186	GSN	ADF	gelsolin	XP_023484374	gelsolin isoform X3			7.33744								5.12957				7.29985		6.28459				6.19696			8.67543		8.94761						4.31513
100062365	GSR	-	glutathione-disulfide reductase	XP_023486488	glutathione reductase, mitochondrial isoform X2																						6.27728										4.2817
100061826	GSTM3	-	glutathione S-transferase mu 3	XP_005610417	glutathione S-transferase Mu 3																						5.00859
100058811	GYG1	-	glycogenin 1	XP_023476846	glycogenin-1				4.96278						6.00023							8.73674		5.79901		8.76075					10.2805
102150908	H2BE1	-	H2B.E variant histone 1	XP_005609614	late histone H2B.L4-like							2.43066
100036557	HBA	HBA1	hemoglobin, alpha 1	NP_001078901	hemoglobin subunit alpha			5.19904				8.36995		5.23243		8.68177			3.6534	3.94757						4.12102	9.09162	7.14547		7.82769	8.47046			7.14954		11.8736	13.3837
100054109	HBB	-	hemoglobin, beta	NP_001157490	hemoglobin subunit beta			7.25172	5.34412			6.54044		8.17058					6.78973	6.70072		4.36464	6.93934	7.74974	3.918	5.03646	8.82015	8.92852	8.24835	10.2264	10.9963	8.37365	9.97241	10.4696		8.97421	11.9502
100064506	HDGF	-	heparin binding growth factor	XP_023496749	hepatoma-derived growth factor																															5.01921	5.3345
100070351	HEG1	-	heart development protein with EGF like domains 1	XP_023479376	protein HEG homolog 1 isoform X2												4.52763
100053167	HERC3	-	HECT and RLD domain containing E3 ubiquitin protein ligase 3	XP_023493501	probable E3 ubiquitin-protein ligase HERC3 isoform X3																													6.384
100063584	HEXA	-	hexosaminidase subunit alpha	XP_001494361	beta-hexosaminidase subunit alpha																															4.34802	4.84609
100073289	HEXB	-	hexosaminidase subunit beta	XP_005615043	beta-hexosaminidase subunit beta isoform X1																															7.31696	7.83908
100055613	HGS	-	hepatocyte growth factor-regulated tyrosine kinase substrate	XP_023507552	hepatocyte growth factor-regulated tyrosine kinase substrate isoform X6																			4.65558
100072940	HINT1	-	histidine triad nucleotide binding protein 1	XP_005615207	histidine triad nucleotide-binding protein 1																						6.23678
100052845	HIRA	-	histone cell cycle regulator	XP_023503845	protein HIRA isoform X7																													5.35801
100066114	HMOX2	-	heme oxygenase 2	XP_023472172	heme oxygenase 2				3.98541																							6.48214
100068539	HNRNPA2B1	-	heterogeneous nuclear ribonucleoprotein A2/B1	XP_023495166	heterogeneous nuclear ribonucleoproteins A2/B1 isoform X3																																2.85449
100066794	HNRNPA3	-	heterogeneous nuclear ribonucleoprotein A3	XP_023477823	heterogeneous nuclear ribonucleoprotein A3 isoform X5													2.16215													5.63781
111767711	HNRNPAB	-	heterogeneous nuclear ribonucleoprotein A/B	XP_023472846	heterogeneous nuclear ribonucleoprotein A/B isoform X2																																3.4948
100052735	HNRNPK	HNRPK	heterogeneous nuclear ribonucleoprotein K	XP_003364038	heterogeneous nuclear ribonucleoprotein K isoform X2			7.88191	5.69977							6.33652				7.22901		7.82146		8.52121	7.6335	8.06668	8.6376		9.10889		9.58241	9.37439	9.2585
100066483	HNRNPL	-	heterogeneous nuclear ribonucleoprotein L	XP_023505443	heterogeneous nuclear ribonucleoprotein L isoform X1					1.318						2.89173												6.95408			6.6844	7.05658
100062482	HNRNPU	-	heterogeneous nuclear ribonucleoprotein U	XP_023488523	heterogeneous nuclear ribonucleoprotein U isoform X3				6.24831
102150678	HNRNPUL2	-	heterogeneous nuclear ribonucleoprotein U like 2	XP_023510004	heterogeneous nuclear ribonucleoprotein U-like protein 2 isoform X2																						3.9486
100058285	HOPX	-	HOP homeobox	XP_023493819	homeodomain-only protein																										3.68639						1.69345
100055123	HPX	-	hemopexin	XP_005612174	hemopexin																																4.0993
100068112	HRG	-	histidine rich glycoprotein	XP_023479252	histidine-rich glycoprotein																																2.86261
100034124	HSD11B2	11-HSD2	hydroxysteroid 11-beta dehydrogenase 2	NP_001075395	corticosteroid 11-beta-dehydrogenase isozyme 2				6.02104			5.83228				6.7174						5.35586					9.01826	8.7489			9.05959
100050075	HSD17B12	-	hydroxysteroid 17-beta dehydrogenase 12	XP_001488432	very-long-chain 3-oxoacyl-CoA reductase																						4.77405
100033837	HSP90AA1	HSPCA	heat shock protein 90 alpha family class A member 1	XP_023483460	heat shock protein HSP 90-alpha isoform X1		7.61162	7.10465	7.32679	6.2948		6.33384				7.10182											9.81166	9.35059	9.92672		8.94729	9.21398	8.74147			6.49494	6.98778
100034150	HSP90AB1	HSP90	heat shock protein 90 alpha family class B member 1	XP_023479779	heat shock protein HSP 90-beta isoform X1			6.33441	4.75366	6.4769		6.12261	6.79077	6.84348	6.83403	6.62734	6.50004	6.50088										6.16922			6.94005					3.75937	4.23274
100033933	HSP90B1	GRP94|TRA1|gp96	heat shock protein 90 beta family member 1	NP_001157345	endoplasmin precursor					5.31404		6.18949															7.0187
100054291	HSPA13	-	heat shock protein family A (Hsp70) member 13	XP_023486160	heat shock 70 kDa protein 13 isoform X2					4.06549					3.49774												4.36646
100050827	HSPA1A	-	heat shock 70kDa protein 1A	NP_001243852	heat shock 70kDa protein 1A																						9.6301										6.12675
100629616	HSPA2	-	heat shock protein family A (Hsp70) member 2	XP_005605586	heat shock-related 70 kDa protein 2		7.26547											4.88645
100072809	HSPA4	-	heat shock protein family A (Hsp70) member 4	XP_023473466	heat shock 70 kDa protein 4 isoform X2																					5.30093
100067235	HSPA5	GRP78|BiP|GRP-78	heat shock protein family A (Hsp70) member 5	XP_023484632	78 kDa glucose-regulated protein		3.83178																				6.34346										4.27135
100051595	HSPA6	-	heat shock protein family A (Hsp70) member 6	XP_001488189	heat shock 70 kDa protein 6
100009679	HSPA8	-	heat shock protein family A (Hsp70) member 8	NP_001075247	heat shock cognate 71 kDa protein																						10.1268									4.86943	4.84474
100059763	HSPB1	-	heat shock protein family B (small) member 1	XP_001504528	heat shock protein beta-1					3.64835							3.74921															4.57568					3.25669
100071701	HSPG2	-	heparan sulfate proteoglycan 2	XP_023491330	basement membrane-specific heparan sulfate proteoglycan core protein isoform X9													6.04463
100062150	HSPH1	-	heat shock protein family H (Hsp110) member 1	XP_001493567,XP_001493593	heat shock protein 105 kDa isoform X1,heat shock protein 105 kDa isoform X2																						7.28808										3.37351
100054669	HTATSF1	-	HIV-1 Tat specific factor 1	XP_023490248	HIV Tat-specific factor 1					3.20761								2.56306
100064570	HTRA1	-	HtrA serine peptidase 1	XP_023493776	serine protease HTRA1					5.91523					5.88848		5.7402												7.22689							6.82375	7.02015
100060375	HUWE1	-	HECT, UBA and WWE domain containing 1, E3 ubiquitin protein ligase	XP_023490277	E3 ubiquitin-protein ligase HUWE1 isoform X6																			4.91748
102150351	HYDIN	-	HYDIN, axonemal central pair apparatus protein	XP_023493066	hydrocephalus-inducing protein homolog isoform X5																					3.82456
100071323	HYOU1	-	hypoxia up-regulated 1	XP_023500727	hypoxia up-regulated protein 1 isoform X3		3.85917																				7.10957										2.9431
100054721	IARS	-	isoleucyl-tRNA synthetase	XP_001491171	isoleucine--tRNA ligase, cytoplasmic isoform X2																						5.04837
100066416	IDH1	-	isocitrate dehydrogenase (NADP(+)) 1, cytosolic	XP_005601451	isocitrate dehydrogenase																																3.32984
100069086	IDH2	-	isocitrate dehydrogenase (NADP(+)) 2, mitochondrial	XP_023505642	isocitrate dehydrogenase																						5.93161
111771607	IDS	-	iduronate 2-sulfatase	XP_023489899	LOW QUALITY PROTEIN: iduronate 2-sulfatase																															2.0467	3.20309
100070878	IFI30	-	IFI30, lysosomal thiol reductase	XP_023481251	gamma-interferon-inducible lysosomal thiol reductase
100065433	IFT140	-	intraflagellar transport 140	XP_023472419	intraflagellar transport protein 140 homolog isoform X2					5.1471
100055101	IFT172	-	intraflagellar transport 172	XP_001502238	intraflagellar transport protein 172 homolog			6.63	3.85589													8.62388				6.83605
100059313	IGF2BP2	-	insulin like growth factor 2 mRNA binding protein 2	XP_023479240	insulin-like growth factor 2 mRNA-binding protein 2 isoform X2					3.75221																					6.73796
100058539	IGF2R	-	insulin like growth factor 2 receptor	XP_005608176	cation-independent mannose-6-phosphate receptor isoform X2																						5.07609
100034061	IGFBP2	-	insulin like growth factor binding protein 2	XP_023498063	insulin-like growth factor-binding protein 2																																1.08073
100034155	IGFBP3	IGFBP-3	insulin like growth factor binding protein 3	XP_023494800	insulin-like growth factor-binding protein 3																																3.93225
100034156	IGFBP6	IGFBP-6	insulin like growth factor binding protein 6	NP_001295533	insulin-like growth factor-binding protein 6 precursor																															4.45753
100033844	IGFBP7	AGM	insulin like growth factor binding protein 7	XP_001491221	insulin-like growth factor-binding protein 7																															8.17662	8.63775
100630374	IGFBPL1	-	insulin like growth factor binding protein like 1	XP_023485466	insulin-like growth factor-binding protein-like 1 isoform X2																		3.65409
100050167	IKBKB	-	inhibitor of nuclear factor kappa B kinase subunit beta	XP_023486441	inhibitor of nuclear factor kappa-B kinase subunit beta isoform X4																					3.41048
100052470	IL37	-	interleukin 37	XP_001496063	interleukin-37 isoform X2				1.85997
100057707	ILF3	-	interleukin enhancer binding factor 3	XP_023501186	interleukin enhancer-binding factor 3 isoform X6																	4.01132
100147631	ILVBL	-	ilvB acetolactate synthase like	XP_005604143	acetolactate synthase-like protein isoform X2																					3.2735	6.97304
100071737	IMPDH1	-	inosine monophosphate dehydrogenase 1	XP_023495394	inosine-5-monophosphate dehydrogenase 1 isoform X3																													9.13627
100034076	INHBA	-	inhibin subunit beta A	XP_023494497	inhibin beta A chain isoform X1																						7.12485										2.8675
100067535	INHBB	-	inhibin subunit beta B	XP_023478506	inhibin beta B chain																			4.4822									7.14659
100066037	INPPL1	-	inositol polyphosphate phosphatase like 1	XP_005612109,XP_014597314	phosphatidylinositol 3,4,5-trisphosphate 5-phosphatase 2 isoform X2,phosphatidylinositol 3,4,5-trisphosphate 5-phosphatase 2 isoform X3																					5.30761	6.16011
100066248	INSR	-	insulin receptor	XP_023500380	insulin receptor isoform X6				3.42868
100052910	IP6K1	IHPK1	inositol hexakisphosphate kinase 1	XP_005600712	inositol hexakisphosphate kinase 1
100060424	IPO5	RANBP5	importin 5	XP_023477516	importin-5 isoform X1			3.31401
100052174	IQCK	-	IQ motif containing K	XP_023472012	IQ domain-containing protein K isoform X13																					2.42986
100068724	IQGAP1	-	IQ motif containing GTPase activating protein 1	XP_023505306,XP_023505320	ras GTPase-activating-like protein IQGAP1 isoform X1,ras GTPase-activating-like protein IQGAP1 isoform X2			7.14954		7.27724							6.74604		9.33275	8.3009	8.94889	9.18918	8.42219	9.57389	8.66459	8.61725	11.4331	11.0501	10.0575	11.5254	10.9362			9.37395		6.57962
100073279	IQGAP2	-	IQ motif containing GTPase activating protein 2	XP_023473924	ras GTPase-activating-like protein IQGAP2 isoform X2																					3.5213	5.82421				6.58495
100073012	ISOC1	-	isochorismatase domain containing 1	XP_023473526	isochorismatase domain-containing protein 1 isoform X2																						5.15478									4.01275	4.27187
100146422	IST1	-	IST1 factor associated with ESCRT-III	XP_005608442	IST1 homolog isoform X3		4.09812																				7.40327
100063367	ITGA2	-	integrin subunit alpha 2	XP_005604336	integrin alpha-2																	5.22014
100070004	ITIH2	-	inter-alpha-trypsin inhibitor heavy chain 2	XP_001916967	inter-alpha-trypsin inhibitor heavy chain H2																									9.59122
100050288	ITM2B	-	integral membrane protein 2B	XP_001489891	integral membrane protein 2B					4.20085									6.79714	6.44587			5.88047				6.15579
100052544	ITPA	-	inosine triphosphatase	XP_001496379	inosine triphosphate pyrophosphatase isoform X2																			4.58568						7.64472
100052808	ITPR1	-	inositol 1,4,5-trisphosphate receptor type 1	XP_023475822	inositol 1,4,5-trisphosphate receptor type 1 isoform X6																						7.79266	8.17398			9.1636	8.28771
100053019	ITPR3	-	inositol 1,4,5-trisphosphate receptor type 3	XP_023480501	inositol 1,4,5-trisphosphate receptor type 3 isoform X4				3.93659																						6.38705
100629603	JCHAIN	IGJ	joining chain of multimeric IgA and IgM	NP_001271464	immunoglobulin J chain precursor		9.57824	10.6282	11.8313	10.6866	9.45912	11.2735	12.6933	13.4151	11.1068	11.1232	13.2935	12.5132	10.5769	11.1962	11.1585	11.3738	10.7732	10.7759	11.2654	11.2578	12.478	13.4259	12.7897	13.0383	15.3349	13.5912	13.9277	14.3396		8.75074	8.81807
100065505	JPT2	HN1L	Jupiter microtubule associated homolog 2	XP_001497514	jupiter microtubule associated homolog 2												2.55196
100053295	JUP	-	junction plakoglobin	XP_005597461	junction plakoglobin																						5.83706
100055335	KARS1	KARS	lysyl-tRNA synthetase 1	XP_001501628	lysine--tRNA ligase isoform X2					10.3213							5.7873															12.6722					1.6623
111768608	KCTD12	-	potassium channel tetramerization domain containing 12	XP_023477468	BTB/POZ domain-containing protein KCTD12											3.67491								5.10978	3.64027
100070301	KIAA0513	-	KIAA0513	XP_023493200	uncharacterized protein KIAA0513 homolog isoform X2																						5.86659
100058662	KIAA1211	-	KIAA1211 ortholog	XP_023493833	uncharacterized protein KIAA1211 homolog isoform X3																							7.4763
100070149	KIAA1522	-	KIAA1522	XP_001499871	uncharacterized protein KIAA1522 homolog isoform X2													3.78889
100066648	KIAA1549	-	KIAA1549	XP_023495553	UPF0606 protein KIAA1549 homolog					3.55569		5.73021															6.66576		7.35412
100059482	KIAA1549L	-	KIAA1549 like	XP_001492108	LOW QUALITY PROTEIN: UPF0606 protein KIAA1549L homolog																									6.5316
100055648	KIF4A	-	kinesin family member 4A	XP_023489421	chromosome-associated kinesin KIF4A isoform X4				3.98968
100056413	KIF5C	-	kinesin family member 5C	XP_023478623	kinesin heavy chain isoform X2		2.41568																								4.61235
100055017	KLC4	-	kinesin light chain 4	XP_023480718	kinesin light chain 4																					5.75593						8.19367
100064622	KLHL35	-	kelch like family member 35	XP_023501478	kelch-like protein 35
100068133	KNG1	-	kininogen 1	XP_001499389,XP_005601930	kininogen-1 isoform X1,kininogen-1 isoform X2									4.33607													6.2474										3.22723
100052650	KPNA4	-	karyopherin subunit alpha 4	XP_023478976	importin subunit alpha-3																					3.50373
100069121	KPNB1	-	karyopherin subunit beta 1	XP_023508423	importin subunit beta-1			4.34603																								5.80318
100064473	KRAS	-	KRAS proto-oncogene, GTPase	XP_023499017	GTPase KRas isoform X2								4.57888
100063302	KRT1	-	keratin 1	NP_001333128	keratin, type II cytoskeletal 1							4.02892															11.8955
100146924	KRT10A	-	keratin 10A	NP_001333005	keratin 10																						8.87998
100066675	KRT13	-	keratin 13	XP_005597465	keratin, type I cytoskeletal 13																			5.94523			7.67334
100066610	KRT16	-	keratin 16	XP_005597463	keratin, type I cytoskeletal 16																			7.96116
100053436	KRT17	-	keratin 17	NP_001333122	keratin 17																			7.32274			5.49099
100147127	KRT19	-	keratin 19	XP_001917443	keratin, type I cytoskeletal 19						5.4879																7.43788
100067426	KRT23	-	keratin 23	XP_023507399	keratin, type I cytoskeletal 23 isoform X1									7.48752
100061626	KRT5	-	keratin 5	NP_001333137	keratin 5																						9.3359
100061595	KRT6A	-	keratin, type II cytoskeletal 6A	XP_005611266	keratin, type II cytoskeletal 6A isoform X1																			7.50478
100061657	KRT71	-	keratin 71	NP_001333148	keratin 71																						5.82627
100061792	KRT77	-	keratin 77	XP_001504507	keratin, type II cytoskeletal 1b																			6.69697			7.34447									3.63366
100062959	KRT86	-	keratin 86	NP_001333129	keratin 86
100057449	KYNU	-	kynureninase	XP_005601529	kynureninase isoform X2																																0.761881
791238	LAMA3	-	laminin subunit alpha 3	XP_023503336,XP_023503338	laminin subunit alpha-3 isoform X1,laminin subunit alpha-3 isoform X3													4.22736					4.16944
100058057	LAMA5	-	laminin subunit alpha 5	XP_023482638	laminin subunit alpha-5								5.04911											3.99991
100053539	LAMB2	-	laminin subunit beta 2	XP_023476210	laminin subunit beta-2 isoform X2			4.40252															6.11813	5.97556	5.62176								7.35023
100056564	LAMB3	-	laminin subunit beta 3	XP_023496552	laminin subunit beta-3									6.53664			7.43187	6.20028
100060434	LAMB4	-	laminin subunit beta 4	XP_023494676	laminin subunit beta-4 isoform X3				4.95406																							8.19918
791245	LAMC2	-	laminin subunit gamma 2	NP_001075237	laminin subunit gamma-2 precursor												6.1946
100067211	LAMP1	-	lysosomal associated membrane protein 1	XP_023477654	lysosome-associated membrane glycoprotein 1																						7.03991
100052779	LAMTOR1	-	late endosomal/lysosomal adaptor, MAPK and MTOR activator 1	NP_001268999	ragulator complex protein LAMTOR1																						5.58499
100061092	LARS1	LARS	leucyl-tRNA synthetase 1	XP_014586081	leucine--tRNA ligase, cytoplasmic isoform X2			3.28097
100065673	LAS1L	-	LAS1 like ribosome biogenesis factor	XP_023489218	ribosomal biogenesis protein LAS1L				5.66749
100068429	LASP1	-	LIM and SH3 protein 1	XP_014596312	LIM and SH3 domain protein 1 isoform X2												2.15419
100070310	LCN2	-	lipocalin 2	XP_023484751	neutrophil gelatinase-associated lipocalin isoform X2		5.30122											3.99567									6.86332				6.96694					8.23731	8.15244
100050663	LCP1	-	lymphocyte cytosolic protein 1	XP_023477366	plastin-2																																2.50536
100057016	LDHA	-	lactate dehydrogenase A	NP_001138352	L-lactate dehydrogenase A chain			3.65329						5.44622																	5.1076
100033997	LDHB	-	lactate dehydrogenase B	XP_014595948	L-lactate dehydrogenase B chain isoform X1																																2.88059
100060633	LDLRAD1	-	low density lipoprotein receptor class A domain containing 1	XP_023485341	low-density lipoprotein receptor class A domain-containing protein 1 isoform X2																						4.69282
100050573	LGALS3BP	-	galectin 3 binding protein	XP_001491000	galectin-3-binding protein					3.52356			5.68868	5.8799			5.54195	5.19346									8.09202				7.06781
100060033	LIMA1	-	LIM domain and actin binding 1	XP_023499306	LIM domain and actin-binding protein 1 isoform X2																										3.03311
100072314	LIN7C	-	lin-7 homolog C, crumbs cell polarity complex component	XP_001502264	protein lin-7 homolog C											3.8509
100053762	LIPG	-	lipase G, endothelial type	XP_023503565	endothelial lipase isoform X3																4.6898
100050262	LMAN1	-	lectin, mannose binding 1	XP_023503672	protein ERGIC-53 isoform X1																						4.71727
100057167	LMBRD1	-	LMBR1 domain containing 1	XP_023480906	probable lysosomal cobalamin transporter																						6.77531
100067733	LMBRD2	-	LMBR1 domain containing 2	XP_023481505	LMBR1 domain-containing protein 2 isoform X2																										6.27281
100629931	LMTK2	-	lemur tyrosine kinase 2	XP_014585289	serine/threonine-protein kinase LMTK2 isoform X3																		3.55201				4.80007
100034005	LOC100034005	RPL17	60S ribosomal protein L17	XP_014583228	60S ribosomal protein L17				7.03188									6.78385									7.38068
100049798	LOC100049798	-	class I histocompatibility antigen, Gogo-OKO alpha chain	XP_023479979	HLA class I histocompatibility antigen, alpha chain G isoform X14																						5.8423
100049837	LOC100049837	NAT1	arylamine N-acetyltransferase 1	XP_005606312	arylamine N-acetyltransferase 1																										5.18452
100050004	LOC100050004	MTHFS	methenyltetrahydrofolate synthetase	XP_005602922	5-formyltetrahydrofolate cyclo-ligase isoform X4																					2.36681
100050361	LOC100050361	TUBB2B	tubulin beta-2B chain	XP_005603593	tubulin beta-2B chain									4.0763												5.14049	8.35036	8.18928
100050637	LOC100050637	IFITM3	interferon-induced transmembrane protein 3	XP_001488671	interferon-induced transmembrane protein 3								4.43115				4.65168										7.62607
100050685	LOC100050685	-	liver carboxylesterase	XP_014593950	liver carboxylesterase																													7.83668		7.08364	7.17911
100050835	LOC100050835	-	cystatin-B	XP_001491217	cystatin-B																															4.22304	5.16442
100050904	LOC100050904	HSPA1L	heat shock 70 kDa protein 1-like	XP_005603810	heat shock 70 kDa protein 1-like		3.06896																				6.31297
100051657	LOC100051657	-	7-51 putative nonclassical MHC class I antigen	XP_023479787	7-51 putative nonclassical MHC class I antigen isoform X2		7.42559			8.15467			6.8711									8.12381				7.43929	4.25142
100051754	LOC100051754	-	prothymosin alpha	XP_003363254	prothymosin alpha				3.5918			6.61297	5.07103			6.86233	4.73769	4.62767																			3.50029
100051901	LOC100051901	TUBA1C	tubulin alpha-1C chain	XP_001504231	tubulin alpha-1C chain																					4.88034
100052045	LOC100052045	ANXA8|ANXA8L1	annexin A8	XP_001500744	annexin A8																						5.05494
100054397	LOC100054397	-	saoe class I histocompatibility antigen, A alpha chain	XP_005603766	saoe class I histocompatibility antigen, A alpha chain
100054448	LOC100054448	-	saoe class I histocompatibility antigen, A alpha chain	XP_005603767,XP_014590153	HLA class I histocompatibility antigen, alpha chain G isoform X3,saoe class I histocompatibility antigen, A alpha chain isoform X9		6.32929		8.77317	7.56735								3.25266				8.36392	7.90647	7.75462
100054543	LOC100054543	-	solute carrier family 28 member 3-like	XP_023490767	solute carrier family 28 member 3-like isoform X1					3.71017			5.62023
100054688	LOC100054688	XDH	xanthine dehydrogenase/oxidase	XP_023475048	xanthine dehydrogenase/oxidase isoform X5																					5.02104								4.20492
100055750	LOC100055750	RARRES1	retinoic acid receptor responder protein 1	XP_023490652	retinoic acid receptor responder protein 1																		3.48581				6.87946
100056062	LOC100056062	Eqca-2	MHC class I antigen 9.2	XP_023479815	MHC class I antigen 9.2 isoform X1								0.567935														11.4297	9.71291			11.7901		10.2321
100057066	LOC100057066	-	rho-related GTP-binding protein RhoG	XP_023489038	rho-related GTP-binding protein RhoG						4.68308
100058329	LOC100058329	-	glutathione S-transferase Mu 1	XP_001495425	glutathione S-transferase Mu 1 isoform X3																						4.68004									5.00194	5.03558
100058767	LOC100058767	-	purine nucleoside phosphorylase	XP_001505187	purine nucleoside phosphorylase																																3.83097
100059091	LOC100059091	-	tubulin alpha-1B chain	XP_023499251	tubulin alpha-1B chain			6.10942									4.82431										9.24472	8.36702	8.53993		8.92458		9.72792
100059239	LOC100059239	C4A	complement C4-A	XP_001492943	complement C4-A				8.04292					6.68986																8.62084	8.87397			9.48083		5.61659	5.22446
100059285	LOC100059285	TUBA1B	tubulin alpha-1D chain	XP_005610680	tubulin alpha-1D chain																												3.24481				3.44917
100060505	LOC100060505	C3	complement C3-like	XP_023500356	complement C3-like			7.83105	8.76799			7.90677	10.8718	11.5399	6.74066	8.0662	11.0066	11.3518	6.71795	6.33669	7.60859	7.35023	6.61559	7.17881	8.3087	7.29297	9.15588	8.93183		10.4623	10.3922	9.85611	7.45664	10.8346		6.12765	6.02978
100060539	LOC100060539	-	complement C3	XP_001915589	complement C3									7.69919			8.77159	7.47143							4.73319						6.02868
100060608	LOC100060608	IGLC1|IGLL5|IgL	immunoglobulin lambda constant 7	XP_023503816	immunoglobulin lambda constant 7													5.06605																			2.63108
100060697	LOC100060697	-	DLA class II histocompatibility antigen, DR-1 beta chain-like	XP_023480456	DLA class II histocompatibility antigen, DR-1 beta chain-like
100061234	LOC100061234	CTSV	cathepsin L1	XP_023482832	cathepsin L1 isoform X1
100061598	LOC100061598	-	protein S100-A9	XP_001493535	protein S100-A9 isoform X2
100061656	LOC100061656	A2M	alpha-2-macroglobulin	XP_014596182	alpha-2-macroglobulin isoform X2				3.33771																												1.7144
100061763	LOC100061763	-	pregcy zone protein	XP_014596179	pregcy zone protein																											7.14262
100062210	LOC100062210	-	WASH complex subunit 2	XP_023503734	WASH complex subunit 2A isoform X5					3.12077																			5.58919
100063291	LOC100063291	GCNT2	N-acetyllactosaminide beta-1,6-N-acetylglucosaminyl-transferase	XP_023480213	N-acetyllactosaminide beta-1,6-N-acetylglucosaminyl-transferase isoform X2		7.72731												10.0686	8.72359	9.61416	7.91037	10.0657	9.21592	8.85826	7.47849			10.3127	10.8555			10.829
100063474	LOC100063474	CLCA4	calcium-activated chloride channel regulator 4	XP_014595708	calcium-activated chloride channel regulator 4														5.48848
100064310	LOC100064310	EIF3C	eukaryotic translation initiation factor 3 subunit C	XP_023471819	eukaryotic translation initiation factor 3 subunit C isoform X2					6.91743								5.93487								2.89499							5.24336
100065068	LOC100065068	Spi2-1|Spi2-11|Spi2-7|Spi2-9|Spi2-2|Spi2-8|Spi2-12|Spi2-5|Spi2-13|Spi2-4|Spi2-10	alpha-1-antiproteinase 2-like	NP_001304178	alpha-1-antiproteinase 2-like precursor				3.55643																		6.65062										3.96051
100065387	LOC100065387	-	carcinoembryonic antigen-related cell adhesion molecule 1	XP_023507197	carcinoembryonic antigen-related cell adhesion molecule 1 isoform X4																									6.68187
100066438	LOC100066438	-	alcohol dehydrogenase 1	XP_005608659	alcohol dehydrogenase 1																					4.94359
100067589	LOC100067589	-	N-acetyllactosaminide alpha-1,3-galactosyltransferase	XP_023484558	N-acetyllactosaminide alpha-1,3-galactosyltransferase isoform X3			8.23324		6.96821					4.4932				9.51914	7.28383	8.65356	6.69683	8.57115		8.60277	6.02186				9.89902			8.95742	9.92184
100067649	LOC100067649	VNN3	vascular non-inflammatory molecule 3	XP_005596991	vascular non-inflammatory molecule 3 isoform X2																						5.07882									6.06934	5.57149
100067869	LOC100067869	HP	haptoglobin	XP_001497860	haptoglobin																													5.75798			3.84338
100069277	LOC100069277	-	carcinoembryonic antigen-related cell adhesion molecule 1	XP_023507200	carcinoembryonic antigen-related cell adhesion molecule 1 isoform X2													4.97251
100069935	LOC100069935	-	glutamate dehydrogenase 1, mitochondrial-like	XP_023500528	LOW QUALITY PROTEIN: glutamate dehydrogenase 1, mitochondrial-like																										6.27088
100071332	LOC100071332	-	olfactory receptor 1J4-like	XP_001501121	olfactory receptor 1J4-like
100072592	LOC100072592	-	purine nucleoside phosphorylase	XP_005603240	purine nucleoside phosphorylase isoform X1			4.64513									0.990737												6.9292
100072642	LOC100072642	-	olfactory receptor 6S1	XP_001502703	olfactory receptor 6S1
100073089	LOC100073089	-	ectonucleotide pyrophosphatase/phosphodiesterase family member 3	XP_023506866	ectonucleotide pyrophosphatase/phosphodiesterase family member 3 isoform X6				3.97177									7.25077									7.30779		7.9295
100146633	LOC100146633	-	inhibitor of carbonic anhydrase	XP_023476722	inhibitor of carbonic anhydrase																													7.89026
100146955	LOC100146955	-	aldo-keto reductase family 1 member C23-like	XP_001916998	aldo-keto reductase family 1 member C23-like isoform X1																													5.76014
100147151	LOC100147151	-	L-amino-acid oxidase	XP_023487776	L-amino-acid oxidase			5.70523		5.58454					6.88667				7.63981	7.96965	7.56049	7.04701	9.14667	8.38461	8.7807	5.97237	12.998	8.37191	9.32906	7.85879	9.88736	7.29921	10.4723	9.04221		11.1407	12.4588
100147411	LOC100147411	-	cysteine--tRNA ligase, cytoplasmic	XP_023510489	cysteine--tRNA ligase, cytoplasmic isoform X1									3.2585
100147452	LOC100147452	-	phytanoyl-CoA dioxygenase domain-containing protein 1	XP_023490928	phytanoyl-CoA dioxygenase domain-containing protein 1																					5.89225
102147390	LOC102147390	-	T-lymphocyte surface antigen Ly-9	XP_023496719	T-lymphocyte surface antigen Ly-9												3.46571										5.38629
102147726	LOC102147726	IGL|IGLC7	immunoglobulin lambda-1 light chain	XP_023503887	immunoglobulin lambda-1 light chain		4.32106					8.98316	12.3119	10.9856	8.71706	8.70556	11.343	10.9305									14.38										1.43296
102148689	LOC102148689	-	uncharacterized LOC102148689	XP_005596448	uncharacterized protein LOC102148689 isoform X1							5.58694
102148827	LOC102148827	-	lymphocyte antigen 6H	XP_005613389	lymphocyte antigen 6H																						7.84956
102149122	LOC102149122	-	deleted in maligt brain tumors 1 protein	XP_014588847	deleted in maligt brain tumors 1 protein									6.50123			5.38571	6.74685
102149380	LOC102149380	-	ovalbumin	XP_023503724	ovalbumin																												6.43015
102149927	LOC102149927	-	vegetative cell wall protein gp1-like	XP_023510811	vegetative cell wall protein gp1-like						3.91246
102149977	LOC102149977	-	zinc finger protein 568	XP_023507057	zinc finger protein 569 isoform X7
102150670	LOC102150670	-	butyrophilin subfamily 3 member A3	XP_023480326	butyrophilin subfamily 3 member A3 isoform X2
106782960	LOC106782960	-	liver carboxylesterase-like	XP_023492786	liver carboxylesterase-like isoform X2																													7.97258
106783470	LOC106783470	IGL|IGLV8S1	immunoglobulin lambda-1 light chain	XP_014597487	LOW QUALITY PROTEIN: immunoglobulin lambda-1 light chain									7.81954
111767398	LOC111767398	-	ferritin heavy chain	XP_023489043	ferritin heavy chain						7.03639
111767444	LOC111767444	-	metallothionein-1A-like	XP_023492792	metallothionein-1A-like												3.55102
111767453	LOC111767453	-	cytoplasmic FMR1-interacting protein 1-like	XP_023507981	cytoplasmic FMR1-interacting protein 1-like isoform X2		2.5538																				5.38308
111767503	LOC111767503	-	tumor protein D52	XP_023504188	tumor protein D52 isoform X11																					4.64518
111767504	LOC111767504	APN|gp150	aminopeptidase N-like	XP_023505698	aminopeptidase N-like																						7.65421
111768754	LOC111768754	-	tetratricopeptide repeat protein 30B-like	XP_023477826	LOW QUALITY PROTEIN: tetratricopeptide repeat protein 30B-like				4.08279						3.3138											5.62073						7.05713
111770668	LOC111770668	-	major allergen Can f 1-like	XP_023485345	major allergen Can f 1-like																						5.28488
111770943	LOC111770943	-	acid ceramidase	XP_023486516	acid ceramidase isoform X2																																5.28403
111771225	LOC111771225	-	signal peptidase complex subunit 1	XP_023487947	signal peptidase complex subunit 1																												5.43603
111771867	LOC111771867	-	glutamate receptor 1-like	XP_023490520	glutamate receptor 1-like isoform X2																						6.11385
111771987	LOC111771987	-	retinoic acid receptor responder protein 1-like	XP_023490651	retinoic acid receptor responder protein 1-like isoform X3										4.93847						2.64794						8.58214
111772016	LOC111772016	-	mRNA turnover protein 4 homolog	XP_023490679	mRNA turnover protein 4 homolog				3.9568
111772143	LOC111772143	-	N-acetylated-alpha-linked acidic dipeptidase 2-like	XP_023490866	N-acetylated-alpha-linked acidic dipeptidase 2-like																										5.55047
111772365	LOC111772365	-	late histone H2B.L4-like	XP_023491126	late histone H2B.L4-like																			3.168
111772846	LOC111772846	-	alcohol dehydrogenase class-3	XP_023493440	alcohol dehydrogenase class-3					4.44002					5.0853				7.93905		7.71074		7.94316	8.20648		7.80148						9.14275	10.3088
111772887	LOC111772887	-	deleted in maligt brain tumors 1 protein-like	XP_023493734	deleted in maligt brain tumors 1 protein-like		9.01622	8.3675	8.91845	9.79852		9.0908	14.8093	14.5821	10.7142	8.34496	14.5163	14.8809		8.04275	7.06717	8.60262		7.87314	7.41151	8.90779	13.7063	11.3754	12.8055	10.6567	12.3231	9.2328	12.2213	9.30875		5.60757
111772889	LOC111772889	-	carbohydrate-binding protein AQN-1-like	XP_023493765	carbohydrate-binding protein AQN-1-like													3.06041
111773526	LOC111773526	-	selenium-binding protein 1	XP_023496950	selenium-binding protein 1																															4.72825
111775308	LOC111775308	-	5'-nucleotidase-like	XP_023506538	5-nucleotidase-like					4.46604								5.46989								4.68549			8.15299		8.95457
111775311	LOC111775311	-	translation initiation factor IF-2-like	XP_023506544	uncharacterized protein LOC111775311					3.1216
111775633	LOC111775633	-	pro-cathepsin H	XP_023508253	pro-cathepsin H																								6.02068
106780840	LRATD1	FAM84A	LRAT domain containing 1	XP_014586790	protein FAM84A					2.86078																						6.39431
102149621	LRBA	-	LPS responsive beige-like anchor protein	XP_023483494	lipopolysaccharide-responsive and beige-like anchor protein isoform X4																			4.07895
111774184	LRG1	-	leucine rich alpha-2-glycoprotein 1	XP_023500229	leucine-rich alpha-2-glycoprotein isoform X3																																4.80012
100062836	LRP2	-	LDL receptor related protein 2	XP_005601627	low-density lipoprotein receptor-related protein 2 isoform X1								6.59151				6.72806
100060928	LRP8	-	LDL receptor related protein 8	XP_023485547	low-density lipoprotein receptor-related protein 8 isoform X8					3.2969
100052720	LRRC23	-	leucine rich repeat containing 23	XP_023498829	leucine-rich repeat-containing protein 23			4.37462
100063326	LRRC34	-	leucine rich repeat containing 34	XP_023479054	leucine-rich repeat-containing protein 34 isoform X4
100066467	LRRFIP1	-	LRR binding FLII interacting protein 1	XP_023498452	leucine-rich repeat flightless-interacting protein 1 isoform X31																						3.53456
100629585	LSM6	-	LSM6 homolog, U6 small nuclear RNA and mRNA degradation associated	XP_023492241	U6 snRNA-associated Sm-like protein LSm6 isoform X1																																3.39355
100147535	LSP1	-	lymphocyte specific protein 1	XP_023510444	lymphocyte-specific protein 1 isoform X4																																-0.195715
100146561	LTBP3	-	latent transforming growth factor beta binding protein 3	XP_023510212,XP_023510213	latent-transforming growth factor beta-binding protein 3 isoform X3,latent-transforming growth factor beta-binding protein 3 isoform X4		4.62346							3.40286															7.67221							3.81987	4.45055
100033944	LTF	LF	lactotransferrin	NP_001157446	lactotransferrin precursor									8.32616				5.8902
100061559	M6PR	-	mannose-6-phosphate receptor, cation dependent	XP_001493513	cation-dependent mannose-6-phosphate receptor				4.47112									3.67288													6.41043
100066039	MAL2	-	mal, T cell differentiation protein 2	XP_023504665	protein MAL2																						7.72171
100068052	MAMDC4	-	MAM domain containing 4	XP_023485158	14 kDa phosphohistidine phosphatase isoform X9																						4.69883
100053432	MAN2A2	-	mannosidase alpha class 2A member 2	XP_023505426	alpha-mannosidase 2x isoform X2																						3.77968										2.4264
100064359	MAN2B1	-	mannosidase alpha class 2B member 1	XP_023501094	lysosomal alpha-mannosidase isoform X2																															3.50106	3.99567
100067947	MANBA	-	mannosidase beta	XP_023493398	beta-mannosidase																																2.70024
106783288	MANSC1	-	MANSC domain containing 1	XP_023498905	MANSC domain-containing protein 1																																3.71315
100070789	MAP1A	-	microtubule associated protein 1A	XP_014589285	microtubule-associated protein 1A isoform X4									6.09879
100050628	MAP3K2	-	mitogen-activated protein kinase kinase kinase 2	XP_023477730	mitogen-activated protein kinase kinase kinase 2 isoform X1																																3.95661
100057701	MAPK1	-	mitogen-activated protein kinase 1	XP_005612439	mitogen-activated protein kinase 1 isoform X2				2.97638											6.30508		7.90135	6.63776	6.61975		8.18443		8.45652	8.39725		8.35147	8.95131
100053947	MAPRE1	-	microtubule associated protein RP/EB family member 1	XP_023482102	microtubule-associated protein RP/EB family member 1								5.25652													3.82853
111775348	MARCKS	-	myristoylated alanine rich protein kinase C substrate	XP_023506727	LOW QUALITY PROTEIN: myristoylated alanine-rich C-kinase substrate				6.58069		6.82311	6.46292			6.54138	6.11489										5.06165	7.6108	8.51156	8.15305		7.82763	8.1572	8.02934
100070269	MARCKSL1	-	MARCKS like 1	XP_023490123	MARCKS-related protein		4.51614					6.62075	5.80155		6.22868		5.75004		5.93666	5.8476	6.10075		6.01732		6.84474	5.86426				8.13129			8.33865	8.56807
100059454	MAT2B	-	methionine adenosyltransferase 2B	XP_023473045	methionine adenosyltransferase 2 subunit beta isoform X3					2.61636																						6.88874
100067048	MCF2L	-	MCF.2 cell line derived transforming sequence like	XP_005601407	guanine nucleotide exchange factor DBS isoform X16																										11.8435
100051303	MCM4	-	minichromosome maintece complex component 4	XP_005613236	DNA replication licensing factor MCM4																											7.73281
100051612	MDH1	-	malate dehydrogenase 1	XP_001494315	malate dehydrogenase, cytoplasmic																																4.22234
100147284	MDK	-	midkine	XP_023509745	midkine																															4.13455
100057450	MECOM	-	MDS1 and EVI1 complex locus	XP_023479048	MDS1 and EVI1 complex locus protein EVI1 isoform X8						6.04882
100064727	MERTK	-	MER proto-oncogene, tyrosine kinase	XP_023474498	tyrosine-protein kinase Mer isoform X2																																3.15869
100067329	MESD	MESDC2	mesoderm development LRP chaperone	XP_023505053	LRP chaperone MESD			3.21506								3.92077
100069459	MFSD6	-	major facilitator superfamily domain containing 6	XP_023477992	major facilitator superfamily domain-containing protein 6 isoform X1																						7.198
102149649	MGAT1	-	mannosyl (alpha-1,3-)-glycoprotein beta-1,2-N-acetylglucosaminyltransferase	XP_023472767	alpha-1,3-mannosyl-glycoprotein 2-beta-N-acetylglucosaminyltransferase																				6.27545								6.69237
100065740	MGAT2	-	alpha-1,6-mannosyl-glycoprotein 2-beta-N-acetylglucosaminyltransferase	XP_023480490	alpha-1,6-mannosyl-glycoprotein 2-beta-N-acetylglucosaminyltransferase					3.54683
100034209	MHCB1	-	MHC Class I heavy chain	NP_001075974	MHC Class I heavy chain precursor				4.7177								6.44611										7.14517				7.25333
100034212	MHCB3	-	MHC class I heavy chain	NP_001075977	MHC class I heavy chain precursor
100056391	MHCX1	-	MHC class I heavy chain	XP_023479823	MHC class I antigen 3.5 isoform X1																						8.0077			9.96737	9.14019
100051101	MIA2	CTAGE5	MIA SH3 domain ER export factor 2	XP_023480157	endoplasmic reticulum export factor CTAGE5 isoform X9
100055978	MICAL2	-	microtubule associated monooxygenase, calponin and LIM domain containing 2	XP_023501830	F-actin-monooxygenase MICAL2 isoform X9																																4.86671
100053618	MIF	MMIF	macrophage migration inhibitory factor	XP_001489661	macrophage migration inhibitory factor											4.77262
100062448	MINPP1	-	multiple inositol-polyphosphate phosphatase 1	XP_001503270	multiple inositol polyphosphate phosphatase 1 isoform X1																																4.20469
102147542	MISP	-	mitotic spindle positioning	XP_023500042	mitotic interactor and substrate of PLK1																												7.34961
111774275	MISP3	-	MISP family member 3	XP_023501008	uncharacterized protein MISP3 isoform X2								3.91619
100050056	MLEC	-	malectin	XP_001488574	malectin					3.68952						5.42663																6.25018
100053541	MME	-	membrane metalloendopeptidase	XP_023476917,XP_023476918	neprilysin isoform X1,neprilysin isoform X2		11.1988	10.506	8.71826	10.0254		8.4042	7.97258	7.81205	9.30209		8.70504	8.05414	10.3907	10.5654	10.3892	8.70508	10.5042	9.53722	9.63132	8.16952	12.4747	11.3111	11.5936	12.8247	11.9038	10.3773	11.9578	11.8503		7.0177	7.59999
100053810	MMP26	-	matrix metallopeptidase 26	XP_001503575	matrix metalloproteinase-26 isoform X2		6.82439	6.88557		5.31081						3.89346			7.34421	7.30797	7.62066	5.29965	7.1152	6.26369	6.29182				8.05376	7.58549			9.4199	8.0493			6.29983
100069105	MOGS	-	mannosyl-oligosaccharide glucosidase	XP_001916731	mannosyl-oligosaccharide glucosidase				3.07313
100052602	MPP5	-	membrane palmitoylated protein 5	XP_023483719	MAGUK p55 subfamily member 5 isoform X2																						6.21086
100069619	MPST	-	mercaptopyruvate sulfurtransferase	XP_023487052	3-mercaptopyruvate sulfurtransferase isoform X3																					4.16664							6.52561
100067209	MRNIP	C14H5orf45	MRN complex interacting protein	XP_005599231	MRN complex-interacting protein isoform X2			4.01846
100065082	MROH1	-	maestro heat like repeat family member 1	XP_023504995	maestro heat-like repeat-containing protein family member 1 isoform X8																					3.42277					8.37491
100064670	MRPS33	-	mitochondrial ribosomal protein S33	XP_001498291	28S ribosomal protein S33, mitochondrial																															3.88869
100065348	MSN	-	moesin	XP_001504911	moesin								5.12437				4.65667										8.72315
100062154	MTHFD1	-	methylenetetrahydrofolate dehydrogenase, cyclohydrolase and formyltetrahydrofolate synthetase 1	XP_001499181	C-1-tetrahydrofolate synthase, cytoplasmic					4.98432						5.28411				6.24283	5.78149	7.5411	6.8416	7.34038	6.18484	7.35834	6.4508	8.52756	7.80678	8.58079	8.88258	9.71992	8.59675
100053803	MTTP	-	microsomal triglyceride transfer protein	XP_001498540	microsomal triglyceride transfer protein large subunit																													4.38984
100063415	MUC1	-	mucin 1, cell surface associated	XP_023496818	mucin-1 isoform X2					4.94911			8.02281				7.62921	7.66512						5.45976										7.85605
100629766	MUC16	-	mucin 16, cell surface associated	XP_023501276	mucin-16				3.97646			7.16902	7.15906	5.58829	7.0278	6.52228	7.19663	7.07649	6.16346				6.33659	6.24279	6.2847		8.06053	8.46504	8.77222	8.98291	8.64407		8.49841	8.96633
100070060	MUC4	-	mucin-4	XP_023479343,XP_023479344	mucin-4 isoform X1,mucin-4 isoform X2			7.07874	8.94313	9.05878	9.77476	10.8319	9.62724	11.0105	10.5002	10.3171	11.3787	12.2262	6.06236	8.07071	7.74403	8.89206	6.53372	8.68569	9.35222	9.38247	10.7139	10.7732	12.4148	9.54732	10.3328	10.8653	11.7746	9.839
102147792	MUC5B	-	mucin 5B, oligomeric mucus/gel-forming	XP_023510736	mucin-5B		5.46868	6.30814	6.31464	5.46982		8.24883			6.94533	7.45047		11.7119		6.45506		6.6098		6.45615		6.53439	9.3883	9.90597	12.5293				9.43784
102147652	MUC6	-	mucin 6, oligomeric mucus/gel-forming	XP_023510573	mucin-6				3.62796					6.59289				7.60155								4.94832	9.01145
100070171	MVB12A	-	multivesicular body subunit 12A	XP_014590255	multivesicular body subunit 12A isoform X4												2.53561
100063984	MVP	-	major vault protein	XP_005598842	major vault protein					1.26219								2.91766									7.38042
100034192	MX1	MxA	MX dynamin like GTPase 1	XP_005606128	interferon-induced GTP-binding protein Mx1 isoform X1					5.56861						4.49025																6.66988
100062591	MYADM	-	myeloid associated differentiation marker	XP_023506111	myeloid-associated differentiation marker																						5.84872
100057959	MYBPC3	-	myosin binding protein C3	XP_023509764	myosin-binding protein C, cardiac-type										3.13898																	8.8174
100053014	MYCBP2	-	MYC binding protein 2	XP_023477096	E3 ubiquitin-protein ligase MYCBP2 isoform X12					3.72999												6.94615				6.85773						6.65778
100062708	MYH10	-	myosin heavy chain 10	XP_005597824	myosin-10 isoform X7		2.86792											6.05747								4.43276	6.18876
100630525	MYH14	-	myosin heavy chain 14	XP_023505986	myosin-14 isoform X2					7.90827			6.4838	8.07628				7.75181	7.95204		7.50335	9.33561	7.78803	8.82206	6.37394	8.89005	6.08177
100071848	MYH15	-	myosin heavy chain 15	XP_023478934	myosin-15											3.65947
100054482	MYH9	-	myosin heavy chain 9	XP_023487015	myosin-9			6.40643		7.27324			8.68162	10.6288	6.6285		8.98376	10.6308	6.39974	5.26986	6.11084	8.02065	6.3518	6.79468		7.99961	10.4105	9.02661	8.62399	8.22569	8.13484
100052035	MYL6	-	myosin light chain 6	XP_003365312	myosin light polypeptide 6 isoform X1													6.08948									8.4477									4.14315	3.99431
100054744	MYO1B	-	myosin IB	XP_023478014	unconventional myosin-Ib isoform X3																						9.28471
100059989	MYO1C	-	myosin IC	XP_023508969	unconventional myosin-Ic isoform X3																						5.14808
100071750	MYO1D	-	myosin ID	XP_023508805	unconventional myosin-Id isoform X6																						5.15007
100065214	MYO6	-	myosin VI	XP_023506443	unconventional myosin-VI isoform X7																						4.89331
100071199	MYOF	FER1L3	myoferlin	XP_023498161,XP_023498165	myoferlin isoform X4,myoferlin isoform X5		3.59741																	5.16828			9.77175				7.46671
100050213	NAGK	-	N-acetylglucosamine kinase	XP_023474701	N-acetyl-D-glucosamine kinase isoform X1														4.40313
100066052	NAGLU	-	N-acetyl-alpha-glucosaminidase	XP_023508273	alpha-N-acetylglucosaminidase																																1.49303
100050241	NAP1L1	-	nucleosome assembly protein 1 like 1	XP_023487251	nucleosome assembly protein 1-like 1 isoform X3					4.70841								5.68308								3.88528				7.66171
100060043	NAP1L4	-	nucleosome assembly protein 1 like 4	XP_023510486	nucleosome assembly protein 1-like 4 isoform X3													4.67067
100066095	NAPA	-	NSF attachment protein alpha	XP_001503266	alpha-soluble NSF attachment protein				3.13351																						6.43493
100050057	NAPG	-	NSF attachment protein gamma	XP_001488337	gamma-soluble NSF attachment protein isoform X3					4.42116																5.74728								8.04669
100066349	NAXD	-	NAD(P)HX dehydratase	XP_005601397	ATP-dependent (S)-NAD(P)H-hydrate dehydratase isoform X4																						4.90934
100068260	NCKAP1	-	NCK associated protein 1	XP_023477927	nck-associated protein 1 isoform X2
100034004	NCL	-	nucleolin	XP_023498320	nucleolin				4.79379									7.38111													7.1636
100072138	NDFIP1	-	Nedd4 family interacting protein 1	XP_023473271	NEDD4 family-interacting protein 1																						5.68207
100052493	NDRG4	-	NDRG family member 4	XP_023492882	protein NDRG4 isoform X5																										4.73963
100065463	NECTIN2	-	nectin cell adhesion molecule 2	XP_001502327	nectin-2 isoform X2								3.49429
100051307	NEDD8	-	NEDD8 ubiquitin like modifier	XP_001489881	NEDD8		2.66653																					4.20461
100059083	NEU1	-	neuraminidase 1	XP_001491874	sialidase-1		6.02868																				5.3465
100059070	NHLRC2	-	NHL repeat containing 2	XP_001495693	NHL repeat-containing protein 2																					3.1454							5.95733
100070508	NIBAN2	FAM129B	niban apoptosis regulator 2	XP_023484695	niban-like protein 1 isoform X2		5.67398		6.81954	6.10675						4.65838				6.52974	7.29774	7.05897	6.56677	6.83971	7.09677		7.93286	9.85217	8.52697	10.1614	9.61324	9.3085	8.69787	9.53491
100060179	NISCH	-	nischarin	XP_023476084	nischarin isoform X5							5.17632
100533967	NME2	-	NME/NM23 nucleoside diphosphate kinase 2	XP_023507421	nucleoside diphosphate kinase B isoform X1																																3.76469
100063339	NOS3	enos	nitric oxide synthase 3	XP_001504700	nitric oxide synthase, endothelial																						5.6125
100056379	NPEPL1	-	aminopeptidase like 1	XP_023482580	probable aminopeptidase NPEPL1 isoform X2																											5.44371
100069104	NPEPPS	-	aminopeptidase puromycin sensitive	XP_023508421	puromycin-sensitive aminopeptidase isoform X1																													4.96989			2.26733
100055877	NPLOC4	-	NPL4 homolog, ubiquitin recognition factor	XP_023507562	nuclear protein localization protein 4 homolog																			3.27691
100068418	NPR3	-	natriuretic peptide receptor 3	XP_005604379	atrial natriuretic peptide receptor 3 isoform X2																						7.32247										4.20836
100061647	NPY5R	-	neuropeptide Y receptor Y5	NP_001244055	neuropeptide Y receptor type 5				6.57513
100057868	NQO2	-	N-ribosyldihydronicotinamide:quinone reductase 2	XP_014590186	ribosyldihydronicotinamide dehydrogenase																					2.37854
100063690	NSF	-	N-ethylmaleimide sensitive factor, vesicle fusing ATPase	XP_001917220	vesicle-fusing ATPase																						5.31658
100067632	NSFL1C	-	NSFL1 cofactor	XP_023482022	NSFL1 cofactor p47 isoform X2					3.8335
100065441	NTN4	-	netrin 4	XP_023487606	netrin-4 isoform X4																															4.87598	4.86557
100054628	NUCB1	-	nucleobindin 1	XP_023505840	nucleobindin-1																																3.5287
100072272	NXN	-	nucleoredoxin	XP_023508949	nucleoredoxin isoform X2																										9.6642
100034147	OAS1	-	2'-5'-oligoadenylate synthetase 1	NP_001075958	2-5-oligoadenylate synthase 1					3.52657																4.37601
100073306	OCLN	-	occludin	XP_023474009	occludin isoform X2																						6.27506
100053204	OLA1	-	Obg like ATPase 1	XP_005601642	obg-like ATPase 1 isoform X1														5.0488	5.53531				5.29848		5.00144				6.81954
100070961	OLFML2A	-	olfactomedin like 2A	XP_023484614	olfactomedin-like protein 2A isoform X4					4.31542						5.6097																	5.89132
100054927	OSCP1	-	organic solute carrier partner 1	XP_001503674	protein OSCP1 isoform X1																			6.12255									7.08108
100068851	OTOA	-	otoancorin	XP_014585543,XP_014585547	otoancorin isoform X2,otoancorin isoform X4		5.17309								5.58247														8.54303
100054829	OTUB1	-	OTU deubiquitinase, ubiquitin aldehyde binding 1	XP_023510049	ubiquitin thioesterase OTUB1																						6.43049
100034213	P19	-	P19 lipocalin	NP_001075978	uterocalin precursor		6.34419	7.3799	6.79999	7.27678		6.25408				5.60437			9.81714	10.0349	10.691	8.86904	9.87627	10.238	10.5805	10.1701	7.14934		9.69761	8.23333	8.93162		10.6589	10.3028		12.5401	12.3529
100055188	P4HB	-	prolyl 4-hydroxylase subunit beta	XP_023507538	protein disulfide-isomerase																						5.83211									3.99485	3.91044
100054235	PABPC4	-	poly(A) binding protein cytoplasmic 4	XP_023488588	polyadenylate-binding protein 4 isoform X7													3.7265													5.75235
102149994	PABPN1	-	poly(A) binding protein nuclear 1	XP_023478115	polyadenylate-binding protein 2																					4.83071
100056169	PACSIN2	-	protein kinase C and casein kinase substrate in neurons 2	XP_023486793	protein kinase C and casein kinase substrate in neurons protein 2 isoform X8				6.04719						4.64311						3.67378											6.6605
100057860	PACSIN3	-	protein kinase C and casein kinase substrate in neurons 3	XP_023509772	protein kinase C and casein kinase substrate in neurons protein 3
100050025	PADI2	-	peptidyl arginine deiminase 2	NP_001157294	protein-arginine deiminase type-2		5.78741											3.04766			8.06393				7.5445		8.79084
100072490	PAFAH1B1	-	platelet activating factor acetylhydrolase 1b regulatory subunit 1	XP_023509011	platelet-activating factor acetylhydrolase IB subunit alpha				3.26532															4.48324							8.68811
100062620	PAFAH1B2	-	platelet activating factor acetylhydrolase 1b catalytic subunit 2	XP_023499927	platelet-activating factor acetylhydrolase IB subunit beta isoform X1																																2.60862
100065240	PAFAH1B3	-	platelet activating factor acetylhydrolase 1b catalytic subunit 3	XP_014595289	platelet-activating factor acetylhydrolase IB subunit gamma					3.15084						3.50614											7.81992										4.31354
100058501	PAICS	-	phosphoribosylaminoimidazole carboxylase and phosphoribosylaminoimidazolesuccinocarboxamide synthase	XP_001492347	multifunctional protein ADE2								2.09828														3.41048										1.75052
100060183	PAK2	-	p21 (RAC1) activated kinase 2	XP_023479329	serine/threonine-protein kinase PAK 2				4.43296									3.14556	7.24441					6.4476	8.09461	8.38024			6.60138			7.61309
100055755	PAPLN	-	papilin, proteoglycan like sulfated glycoprotein	XP_023483823,XP_023483824	papilin isoform X6,papilin isoform X7																						4.3965										3.99883
100052123	PARK7	SP22	Parkinsonism associated deglycase	XP_001495448,XP_005607611	protein/nucleic acid deglycase DJ-1 isoform X3,protein/nucleic acid deglycase DJ-1 isoform X4												3.02991										5.87635									6.03778	6.35855
100070486	PATJ	-	PATJ, crumbs cell polarity complex component	XP_023497784	inaD-like protein isoform X5																				5.42122		6.46248
100050579	PCBP1	-	poly(rC) binding protein 1	NP_001243850	poly(rC)-binding protein 1					4.50754												7.84248		6.96855		7.12939					8.48293
100057312	PDCD6	-	programmed cell death 6	XP_023481684	programmed cell death protein 6 isoform X6																						6.63545
100050741	PDCD6IP	-	programmed cell death 6 interacting protein	XP_001490025	programmed cell death 6-interacting protein isoform X2			6.8189	6.5577	7.02092								5.33793			7.09782	7.80761		7.55082	8.41075	6.98083	9.07617
100062015	PDGFC	-	platelet derived growth factor C	XP_023492163	platelet-derived growth factor C isoform X3		2.77364
100056198	PDIA3	-	protein disulfide isomerase family A member 3	XP_023474461	protein disulfide-isomerase A3				6.0076							5.1782											8.51665										3.26188
100060535	PDIA4	-	protein disulfide isomerase family A member 4	XP_023495672	protein disulfide-isomerase A4
100072358	PDIA6	-	protein disulfide isomerase family A member 6	XP_023475305	protein disulfide-isomerase A6																					4.61288					5.84987
100061326	PDLIM1	-	PDZ and LIM domain 1	XP_001502025	PDZ and LIM domain protein 1												4.98555									4.89462						6.2886
100053510	PDLIM5	-	PDZ and LIM domain 5	XP_023493480	PDZ and LIM domain protein 5 isoform X7					4.39979																5.35184								5.45694
100061184	PEAK1	-	pseudopodium enriched atypical kinase 1	XP_023508877	pseudopodium-enriched atypical kinase 1																					4.94767
100051008	PEBP1	-	phosphatidylethanolamine binding protein 1	XP_001490739	phosphatidylethanolamine-binding protein 1				3.28021																							5.47343					5.40807
100057715	PEBP4	-	phosphatidylethanolamine binding protein 4	XP_005607735	LOW QUALITY PROTEIN: phosphatidylethanolamine-binding protein 4																								5.81155							6.42653	6.59741
100070818	PFKP	-	phosphofructokinase, platelet	XP_023487979	ATP-dependent 6-phosphofructokinase, platelet type isoform X2																						6.16418
100070738	PGAM1	-	phosphoglycerate mutase 1	XP_023497317	phosphoglycerate mutase 1																						6.90545									5.38007	6.03723
100146298	PGD	-	phosphogluconate dehydrogenase	XP_023491582	6-phosphogluconate dehydrogenase, decarboxylating																						6.15395
100070210	PGLS	-	6-phosphogluconolactonase	XP_001915138	6-phosphogluconolactonase																															3.70874	3.41616
100069980	PGM1	-	phosphoglucomutase 1	XP_014595593	phosphoglucomutase-1 isoform X2			5.34855																			6.86431									5.37573	5.96966
100064893	PGM2	-	phosphoglucomutase 2	XP_005608891	phosphoglucomutase-2																																3.47923
100058718	PGRMC1	-	progesterone receptor membrane component 1	XP_001914740	membrane-associated progesterone receptor component 1		6.28274	8.87227	10.1692	9.14769		10.3911			8.84505	10.8234			8.5656	7.06329	7.73505	11.0299	8.39086	8.05186	7.56567	10.8752	11.8526	13.4365	9.37734		13.2363	13.7981	8.74483
100070745	PHACTR4	-	phosphatase and actin regulator 4	XP_023490792	phosphatase and actin regulator 4 isoform X1																						4.28954
100057017	PI4KA	-	phosphatidylinositol 4-kinase alpha	XP_023502545	phosphatidylinositol 4-kinase alpha isoform X2																						6.56065
100055765	PIGR	-	polymeric immunoglobulin receptor	NP_001271468,XP_023496032	polymeric immunoglobulin receptor isoform X1,polymeric immunoglobulin receptor precursor								9.92714	11.5236			10.2939	9.97039									11.4805									7.38888	7.50756
100050227	PIK3R1	-	phosphoinositide-3-kinase regulatory subunit 1	XP_023481360	phosphatidylinositol 3-kinase regulatory subunit alpha isoform X4			3.02857																								5.34501
100060018	PITPNA	-	phosphatidylinositol transfer protein alpha	XP_001504370	phosphatidylinositol transfer protein alpha isoform													5.59595									7.24384
100059322	PITPNB	-	phosphatidylinositol transfer protein beta	XP_001499749	phosphatidylinositol transfer protein beta isoform isoform X3																						4.8507
100059453	PITPNM1	-	phosphatidylinositol transfer protein membrane associated 1	XP_023510344	membrane-associated phosphatidylinositol transfer protein 1 isoform X3																										4.04509
100069409	PKDCC	-	protein kinase domain containing, cytoplasmic	XP_023474940	extracellular tyrosine-protein kinase PKDCC																						5.48039										2.19607
100064208	PKHD1L1	-	PKHD1 like 1	XP_014583549	fibrocystin-L												5.8495										3.64027
100063687	PKM	PKM2	pyruvate kinase M1/2	XP_023496894	pyruvate kinase PKM isoform X2									3.2821													6.52014										2.35344
102148973	PKN1	-	protein kinase N1	XP_023500974	serine/threonine-protein kinase N1 isoform X3												4.87814
100052266	PKN2	-	protein kinase N2	XP_001495455	serine/threonine-protein kinase N2
100037401	PLA2G2A	SPLA2	phospholipase A2 group IIA	NP_001093583	phospholipase A2, membrane associated			5.48729		6.96023			10.5023	9.97427	8.99935		9.90227	10.0844							3.90111
100033904	PLAUR	-	plasminogen activator, urokinase receptor	NP_001157353	urokinase plasminogen activator surface receptor precursor																						7.9377									5.47155	5.66283
100051558	PLCB1	-	phospholipase C beta 1	XP_023481899	1-phosphatidylinositol 4,5-bisphosphate phosphodiesterase beta-1 isoform X2				3.87165																		6.55707
100051485	PLCB4	-	phospholipase C beta 4	XP_023481896	1-phosphatidylinositol 4,5-bisphosphate phosphodiesterase beta-4 isoform X1		1.62195																				4.32948
100054233	PLCD1	-	phospholipase C delta 1	XP_023476508	1-phosphatidylinositol 4,5-bisphosphate phosphodiesterase delta-1 isoform X2				2.45475																		7.86443
100147640	PLEC	-	plectin	XP_023504954	plectin isoform X28					3.29715						4.49435										4.63871							5.72383
100051963	PLEKHG6	-	pleckstrin homology and RhoGEF domain containing G6	XP_014596120	pleckstrin homology domain-containing family G member 6							4.44566
100068233	PLEKHS1	-	pleckstrin homology domain containing S1	XP_001498154	pleckstrin homology domain-containing family S member 1 isoform X4																			4.68762
100050531	PLG	-	plasminogen	XP_014593633	plasminogen isoform X2			6.78411	8.16365			7.78202			6.91061						9.12104	7.03		7.42072	8.64954	6.32232				8.13827	10.5771	9.82176		10.0348
100050902	PLOD1	-	procollagen-lysine,2-oxoglutarate 5-dioxygenase 1	XP_001491381	procollagen-lysine,2-oxoglutarate 5-dioxygenase 1 isoform X2																						5.66377
100061030	PLOD2	-	procollagen-lysine,2-oxoglutarate 5-dioxygenase 2	XP_023476834	procollagen-lysine,2-oxoglutarate 5-dioxygenase 2 isoform X4																						6.66078
100059479	PLOD3	-	procollagen-lysine,2-oxoglutarate 5-dioxygenase 3	XP_005598723	procollagen-lysine,2-oxoglutarate 5-dioxygenase 3 isoform X3		4.76022																									6.404
100052104	PLP2	-	proteolipid protein 2	XP_001495343	proteolipid protein 2
100062257	PLPP1	PPAP2A	phospholipid phosphatase 1	XP_001493944	phospholipid phosphatase 1 isoform X2																						5.08445
100051261	PLS1	-	plastin 1	XP_001493566	plastin-1
100053927	PLS3	-	plastin 3	XP_005614504	plastin-3		4.50881											4.77816												6.29228						4.62626	4.87022
100056507	PLTP	-	phospholipid transfer protein	XP_001503419	phospholipid transfer protein																						8.00456									4.87701	4.07399
100056317	PLXNB2	-	plexin B2	XP_023487076	plexin-B2 isoform X2																						4.72792
102150200	PODXL	-	podocalyxin like	XP_023495468	podocalyxin		3.07705																								4.87809
100051959	PON3	-	paraoxonase 3	XP_001493507	serum paraoxonase/lactonase 3																												6.69293			3.63738	3.65466
100072720	PPA1	-	inorganic pyrophosphatase 1	XP_023499997	inorganic pyrophosphatase					4.94799								4.19243																8.67525			2.80665
100052020	PPIA	-	peptidylprolyl isomerase A	XP_001496993	peptidyl-prolyl cis-trans isomerase A																																7.19328
100066834	PPIB	-	peptidylprolyl isomerase B	NP_001093231	peptidyl-prolyl cis-trans isomerase B					7.37825
100061820	PPID	-	peptidylprolyl isomerase D	XP_001500384	peptidyl-prolyl cis-trans isomerase D		3.56157																	5.59839									6.90869
100053643	PPIH	-	peptidylprolyl isomerase H	XP_023488006	peptidyl-prolyl cis-trans isomerase H isoform X2					1.71114																					4.16615
100069951	PPL	-	periplakin	XP_023472131	periplakin					3.46963							3.73031							3.27904			9.9901
100056057	PPM1H	-	protein phosphatase, Mg2+/Mn2+ dependent 1H	XP_023499694	protein phosphatase 1H isoform X2																						5.16076
100065317	PPME1	-	protein phosphatase methylesterase 1	XP_023501514	protein phosphatase methylesterase 1 isoform X2			3.16861																		5.38722
100060501	PPP1R12A	-	protein phosphatase 1 regulatory subunit 12A	XP_023487286	protein phosphatase 1 regulatory subunit 12A isoform X8								5.68986
100147459	PPP1R16A	-	protein phosphatase 1 regulatory subunit 16A	XP_023505064	protein phosphatase 1 regulatory subunit 16A																										5.91734
100051083	PPP1R18	-	protein phosphatase 1 regulatory subunit 18	XP_001491446	phostensin																							5.45782
102148031	PPP1R3E	-	protein phosphatase 1 regulatory subunit 3E	XP_023478130	protein phosphatase 1 regulatory subunit 3E																					2.61306
100062627	PPP2R1A	-	protein phosphatase 2 scaffold subunit Aalpha	XP_001496310	serine/threonine-protein phosphatase 2A 65 kDa regulatory subunit A alpha isoform																						5.10953
100070408	PPP2R1B	-	protein phosphatase 2 scaffold subunit Abeta	XP_023500561	serine/threonine-protein phosphatase 2A 65 kDa regulatory subunit A beta isoform isoform X3																						4.53804
100059955	PPP2R2A	-	protein phosphatase 2 regulatory subunit Balpha	XP_014593267	serine/threonine-protein phosphatase 2A 55 kDa regulatory subunit B alpha isoform isoform X1					5.03769																6.3885		8.42999				8.53426
100061874	PPP3R1	-	protein phosphatase 3 regulatory subunit B, alpha	NP_001296274	calcineurin subunit B type 1																						4.36814
100055125	PPP4R1	-	protein phosphatase 4 regulatory subunit 1	XP_023503230	serine/threonine-protein phosphatase 4 regulatory subunit 1 isoform X4
100068301	PPT1	-	palmitoyl-protein thioesterase 1	XP_023488430	palmitoyl-protein thioesterase 1																																2.46208
100052421	PRDX1	-	peroxiredoxin 1	XP_005607147	peroxiredoxin-1				6.72601				6.51912	8.11061				7.54303				7.33967		7.14954		8.56423	10.1738	10.1956	10.1727		10.5295	9.10559				6.74604	7.23563
100063348	PRDX2	-	peroxiredoxin 2	XP_023501084	peroxiredoxin-2 isoform X2			4.75825											6.8382				6.82706	7.15654					8.44029	8.56932	8.40952					6.89579	6.73579
100052382	PRDX6	-	peroxiredoxin 6	XP_001496882	peroxiredoxin-6																															4.54714	4.44692
100146116	PRKAR2A	-	protein kinase cAMP-dependent type II regulatory subunit alpha	XP_001916291	cAMP-dependent protein kinase type II-alpha regulatory subunit		2.79672																				6.33678
100063737	PRKCI	-	protein kinase C iota	XP_014588234	protein kinase C iota type																						5.81232
100056942	PRKCSH	-	protein kinase C substrate 80K-H	XP_001490533	glucosidase 2 subunit beta isoform X2																						4.49288
100052729	PRMT5	-	protein arginine methyltransferase 5	XP_014588983	protein arginine N-methyltransferase 5 isoform X2					4.22597			3.78994													5.83555								5.49208
100072912	PROS1	-	protein S	XP_023479769	vitamin K-dependent protein S isoform X2																						5.11516										5.5497
100056892	PROSER2	-	proline and serine rich 2	XP_023488133,XP_023488134	proline and serine-rich protein 2 isoform X1,proline and serine-rich protein 2 isoform X2												2.77444														7.77136
100054847	PRR15	-	proline rich 15	XP_023495214	proline-rich protein 15					2.20113								3.22132								1.98517
102148278	PRSS8	-	serine protease 8	XP_023511350	prostasin isoform X2					4.46362							3.41386																				2.28673
100066171	PRXL2A	FAM213A	peroxiredoxin like 2A	XP_023504737	redox-regulatory protein FAM213A isoform X4											3.5961											7.56598
100063520	PSAP	-	prosaposin	XP_005602507	prosaposin isoform X3																															6.48338	6.3393
100056224	PSMA1	-	proteasome subunit alpha 1	XP_001504993	proteasome subunit alpha type-1																	3.10995					6.24645
100057828	PSMA7	-	proteasome subunit alpha 7	XP_023482627	proteasome subunit alpha type-7																						5.84632
100058456	PSMC2	-	proteasome 26S subunit, ATPase 2	XP_001914838	26S proteasome regulatory subunit 7																						6.30239
100051468	PSMC3	-	proteasome 26S subunit, ATPase 3	XP_014584940	26S proteasome regulatory subunit 6A																						5.34081
100064604	PSMC4	-	proteasome 26S subunit, ATPase 4	XP_001498459	26S proteasome regulatory subunit 6B																						4.48375
100053987	PSMC5	-	proteasome 26S subunit, ATPase 5	XP_005597335	26S proteasome regulatory subunit 8 isoform X2
100049903	PSMC6	-	proteasome 26S subunit, ATPase 6	XP_023483506	26S proteasome regulatory subunit 10B																						4.60104
100057015	PSMD1	-	proteasome 26S subunit, non-ATPase 1	XP_001498069	26S proteasome non-ATPase regulatory subunit 1 isoform X2								2.45244						5.0115			5.14666	5.08979	5.32373		4.97219	6.43443				7.85947
100054590	PSMD10	-	proteasome 26S subunit, non-ATPase 10	XP_005614459	26S proteasome non-ATPase regulatory subunit 10 isoform X2																					4.11353
100050948	PSMD13	-	proteasome 26S subunit, non-ATPase 13	XP_001918015	26S proteasome non-ATPase regulatory subunit 13			3.70852																							6.02144
100071800	PSMD5	-	proteasome 26S subunit, non-ATPase 5	XP_001501707	26S proteasome non-ATPase regulatory subunit 5
100055920	PSMD6	-	proteasome 26S subunit, non-ATPase 6	XP_023475901	26S proteasome non-ATPase regulatory subunit 6																											6.07283
100051789	PSME1	-	proteasome activator subunit 1	XP_023478718	proteasome activator complex subunit 1									3.18805
100058059	PTGR1	-	prostaglandin reductase 1	XP_023484417	prostaglandin reductase 1																																2.22113
100052066	PTPN1	-	protein tyrosine phosphatase, non-receptor type 1	XP_023482512	tyrosine-protein phosphatase non-receptor type 1																											5.97189
100050251	PTPN14	-	protein tyrosine phosphatase, non-receptor type 14	XP_023496500	tyrosine-protein phosphatase non-receptor type 14 isoform X1																						7.26566
100063580	PTPRB	-	protein tyrosine phosphatase, receptor type B	XP_023499777	receptor-type tyrosine-protein phosphatase beta isoform X3																																3.42048
100061950	PTPRC	-	protein tyrosine phosphatase receptor type C	XP_005608104	receptor-type tyrosine-protein phosphatase C isoform X6											4.70631											5.44115
100053205	PTPRF	-	protein tyrosine phosphatase receptor type F	XP_023487537	receptor-type tyrosine-protein phosphatase F isoform X9					4.89317						5.284																5.8628
100058689	PTPRJ	-	protein tyrosine phosphatase, receptor type J	XP_023509792	receptor-type tyrosine-protein phosphatase eta isoform X3																						3.6874										0.153157
111767794	PURA	-	purine rich element binding protein A	XP_023473345	transcriptional activator protein Pur-alpha				6.23287									3.74921				6.60661				6.61057					6.68468
106783026	PURB	-	purine rich element binding protein B	XP_023494790	transcriptional activator protein Pur-beta				5.08296													4.6224				5.06996					6.39177
100072948	PXDN	-	peroxidasin	XP_023475399	peroxidasin homolog isoform X2		3.50437				6.76035										4.75307						7.33985
100053280	QSOX1	-	quiescin sulfhydryl oxidase 1	XP_023496417	sulfhydryl oxidase 1				5.44324	4.89603						3.9803											9.18626									9.25453	9.5016
100055747	RAB10	-	RAB10, member RAS oncogene family	XP_001502863	ras-related protein Rab-10 isoform X1		6.28649	5.12957	6.2299	5.70099		6.4519			6.40557	6.12844	5.74787	5.61023								6.15192	7.46295	8.75452	7.77367		8.10826	8.54612
100066116	RAB11A	-	RAB11A, member RAS oncogene family	XP_023510821	ras-related protein Rab-11A
100059616	RAB11FIP1	-	RAB11 family interacting protein 1	XP_001915472	rab11 family-interacting protein 1 isoform X3													3.47677
100067611	RAB14	-	RAB14, member RAS oncogene family	XP_023484553	ras-related protein Rab-14																						8.4365										2.19761
100058091	RAB1B	-	RAB1B, member RAS oncogene family	XP_001491236	ras-related protein Rab-1B					5.8474							4.31882															7.05842
100070075	RAB23	-	RAB23, member RAS oncogene family	XP_023480086	ras-related protein Rab-23																						4.76192
100066413	RAB2A	-	RAB2A, member RAS oncogene family	XP_023504323	ras-related protein Rab-2A					4.76532						4.88801																6.83466
100065954	RAB32	-	RAB32, member RAS oncogene family	XP_023488650	ras-related protein Rab-32																						3.99928
100069542	RAB3A	-	RAB3A, member RAS oncogene family	XP_001503278	ras-related protein Rab-3A																						6.04131
100054853	RAB3D	-	RAB3D, member RAS oncogene family	XP_023501141	ras-related protein Rab-3D		3.05043											5.23538														5.99125
100051997	RAB5A	-	RAB5A, member RAS oncogene family	XP_001495368	ras-related protein Rab-5A				2.60184																						5.77249
100059099	RAB5B	-	RAB5B, member RAS oncogene family	XP_001504847	ras-related protein Rab-5B					4.14119								3.70565														6.12425
100053004	RAB5C	-	RAB5C, member RAS oncogene family	XP_023508284	ras-related protein Rab-5C													3.22174									7.07264
100065545	RAB6A	-	RAB6A, member RAS oncogene family	XP_023501531	ras-related protein Rab-6A isoform X2																						4.45082
100050015	RAB7A	-	RAB7A, member RAS oncogene family	XP_023475641	ras-related protein Rab-7a																						6.75128
100147248	RAB8A	-	RAB8A, member RAS oncogene family	XP_001914834	ras-related protein Rab-8A isoform X2																						5.43232
100061732	RAC1	-	Rac family small GTPase 1	XP_023511009	ras-related C3 botulinum toxin substrate 1 isoform X3																						9.81694										0.739589
100057771	RACK1	-	receptor for activated C kinase 1	NP_001229375	receptor of activated protein C kinase 1													3.69388													6.0885
100065497	RAD21	-	RAD21 cohesin complex component	XP_023504655	double-strand-break repair protein rad21 homolog isoform X2																											6.47073
100060199	RALB	-	RAS like proto-oncogene B	XP_023478508	ras-related protein Ral-B isoform X2					1.56608			4.09356														7.6923
100070219	RALGAPB	-	Ral GTPase activating protein non-catalytic beta subunit	XP_023482323	ral GTPase-activating protein subunit beta isoform X8				3.55164																												5.03791
100062767	RAN	-	RAN, member RAS oncogene family	XP_023503117	GTP-binding nuclear protein Ran																						6.67002
100050559	RANBP1	-	RAN binding protein 1	XP_023502400	ran-specific GTPase-activating protein isoform X3																			4.98814
100059383	RARS	-	arginyl-tRNA synthetase	XP_001503321	arginine--tRNA ligase, cytoplasmic																						4.2561
100070175	RBBP4	-	RB binding protein 4, chromatin remodeling factor	XP_023490015	histone-binding protein RBBP4 isoform X3			4.51039																		4.07356							7.24641
100056761	RBBP7	-	RB binding protein 7, chromatin remodeling factor	XP_023489608	histone-binding protein RBBP7 isoform X2																			3.69533							6.02461
100049790	RBP4	PRBP|RBP	retinol binding protein 4	XP_023511117	retinol-binding protein 4 isoform X1																																4.57749
100072670	RCN1	-	reticulocalbin 1	XP_023501979	reticulocalbin-1 isoform X2																						4.0336
100061858	RDX	-	radixin	XP_014596708,XP_023500531	radixin isoform X1,radixin isoform X3				4.863			5.87465	7.61221		5.92027		6.59226	5.99569									8.87341
100061363	RER1	-	retention in endoplasmic reticulum sorting receptor 1	XP_001503415	protein RER1																						5.9202
100060741	RETN	-	resistin	XP_014596627	resistin			5.06113					6.13588				7.41988							6.83668										5.41758
100147528	RETREG2	FAM134A	reticulophagy regulator family member 2	XP_023498140	reticulophagy regulator 2																										6.07138
100050918	RGS21	-	regulator of G protein signaling 21	XP_001490383	regulator of G-protein signaling 21																						11.7371		7.62666
100053343	RHOA	-	ras homolog family member A	XP_023475573	transforming protein RhoA isoform X1		6.24692											4.40783								3.05858
100146263	RHOC	-	ras homolog family member C	XP_023497175	rho-related GTP-binding protein RhoC		6.27075											2.88751									7.92701
100068479	RHOQ	-	ras homolog family member Q	XP_023474907	rho-related GTP-binding protein RhoQ isoform X2					4.46186
100056200	RHPN2	-	rhophilin Rho GTPase binding protein 2	XP_023505258,XP_023505259	rhophilin-2 isoform X1,rhophilin-2 isoform X2													3.7229									4.49806
100058408	RIPK4	-	receptor interacting serine/threonine kinase 4	XP_023485977	receptor-interacting serine/threonine-protein kinase 4 isoform X2																									6.66491
100066101	RIPOR1	FAM65A	RHO family interacting cell polarization regulator 1	XP_023494408	rho family-interacting cell polarization regulator 1 isoform X4																													4.70266
100055381	RNASET2	-	ribonuclease T2	XP_023488673	ribonuclease T2																															5.6158	6.0072
100050260	RNF10	-	ring finger protein 10	XP_001914782	RING finger protein 10																						7.09297
100071883	RNF186	-	ring finger protein 186	XP_001501779	RING finger protein 186					5.75237
100056407	RNF213	-	ring finger protein 213	XP_023507616	E3 ubiquitin-protein ligase RNF213 isoform X3
100071421	RNF26	-	ring finger protein 26	XP_005611697	E3 ubiquitin-protein ligase RNF26				4.19417
100050482	RNH1	-	ribonuclease/angiogenin inhibitor 1	XP_023510598	ribonuclease inhibitor																			3.81065				6.79181		7.63416
100072289	ROBO4	-	roundabout guidance receptor 4	XP_014596780	roundabout homolog 4 isoform X2					3.8517															3.72814
100034056	ROCK1	-	Rho associated coiled-coil containing protein kinase 1	XP_023502349	rho-associated protein kinase 1 isoform X2																					4.21187
100072339	ROCK2	-	Rho associated coiled-coil containing protein kinase 2	XP_023475297	rho-associated protein kinase 2 isoform X6			2.94739											4.90178				4.8621		4.8127
100053179	RP1	-	RP1, axonemal microtubule associated	XP_023504368	oxygen-regulated protein 1																						5.44857
100060484	RP2	-	RP2 activator of ARL3 GTPase	XP_001491317	protein XRP2				4.08678									4.67073				5.45062
100059972	RPAP2	-	RNA polymerase II associated protein 2	XP_023497416	putative RNA polymerase II subunit B1 CTD phosphatase RPAP2																						3.62106
100055608	RPGR	-	retinitis pigmentosa GTPase regulator	XP_005614124	X-linked retinitis pigmentosa GTPase regulator isoform X5			3.47457												5.99281		5.83195		5.46734		5.785							7.9421
100146244	RPL10	-	ribosomal protein L10	XP_014584784	60S ribosomal protein L10				4.10903																						5.47761
100051915	RPL13A	-	ribosomal protein L13a	XP_001491926	60S ribosomal protein L13a																						5.7872
100070291	RPL3	-	ribosomal protein L3	XP_005606705	60S ribosomal protein L3																						5.89344
100070944	RPL35	-	ribosomal protein L35	XP_001502098	60S ribosomal protein L35				2.23851
100065968	RPL4	-	ribosomal protein L4	XP_001497144	60S ribosomal protein L4				7.12216									6.29963								6.00455					7.59976
100033985	RPL5	-	ribosomal protein L5	NP_001075354	60S ribosomal protein L5
100051509	RPL6	-	ribosomal protein L6	NP_001296194	60S ribosomal protein L6													3.46584
100034008	RPL7	-	ribosomal protein L7	NP_001157336	60S ribosomal protein L7																						4.96056
100055158	RPL9	-	ribosomal protein L9	XP_001498213	60S ribosomal protein L9				4.08984
100050545	RPLP0	-	ribosomal protein lateral stalk subunit P0	NP_001239505	60S acidic ribosomal protein P0				2.45046																		4.98277
100052525	RPLP1	-	ribosomal protein lateral stalk subunit P1	XP_001495775	60S acidic ribosomal protein P1				8.47025	5.54825				6.18604		6.89385		7.29011				6.50088		5.34295		6.52666
100034001	RPLP2	RPP2	ribosomal protein lateral stalk subunit P2	XP_023509536	60S acidic ribosomal protein P2 isoform X1				6.9034									8.53566
100054642	RPN1	-	ribophorin I	XP_023475638	dolichyl-diphosphooligosaccharide--protein glycosyltransferase subunit 1																						7.42987
100069839	RPN2	-	ribophorin II	XP_023482299	dolichyl-diphosphooligosaccharide--protein glycosyltransferase subunit 2 isoform X2																						8.23007
100051978	RPS11	-	ribosomal protein S11	XP_001492034	40S ribosomal protein S11
100071636	RPS14	-	ribosomal protein S14	XP_001503764	40S ribosomal protein S14					6.14217								4.03113	4.76882								6.61415				7.89458
111774431	RPS15	-	ribosomal protein S15	XP_023502125	40S ribosomal protein S15				2.85086
100051780	RPS3	-	ribosomal protein S3	XP_001494894	40S ribosomal protein S3				3.74567									3.74857
100064459	RPS5	-	ribosomal protein S5	XP_001495410	40S ribosomal protein S5																						6.73173
100065845	RPS8	-	ribosomal protein S8	XP_001496811	40S ribosomal protein S8
100071586	RRAS2	-	RAS related 2	XP_023501848	ras-related protein R-Ras2 isoform X2			4.45864								4.66659											6.8976	7.70888	7.65707		7.51412	7.08172
100062030	RRM2B	-	ribonucleotide reductase regulatory TP53 inducible subunit M2B	XP_014583714	ribonucleoside-diphosphate reductase subunit M2 B isoform X1											3.7615																5.769
100057874	RSPH1	-	radial spoke head 1 homolog	XP_023485997	radial spoke head 1 homolog isoform X2					3.47768								3.65203
100059353	RSPH3	-	radial spoke head 3	XP_001492026	radial spoke head protein 3 homolog					3.89908
100067025	RSPH4A	RSHL3	radial spoke head component 4A	XP_023506734	radial spoke head protein 4 homolog A isoform X2			5.3679										3.0915								4.95592							7.09908
100054417	RTN3	-	reticulon 3	XP_023510032	reticulon-3 isoform X2			5.69365	8.35834	7.08204	6.75609	9.44555				9.72727										5.21564	8.62447				10.0153	10.9466
100051665	RUVBL2	-	RuvB like AAA ATPase 2	XP_023505843	ruvB-like 2 isoform X2																					3.67367
100033993	RXFP2	-	relaxin family peptide receptor 2	NP_001157340	relaxin receptor 2 precursor																										5.88726
100071830	RYR3	-	ryanodine receptor 3	XP_023476448	ryanodine receptor 3																															3.70764
100060300	S100A11	-	S100 calcium binding protein A11	XP_001493486	protein S100-A11							5.15935	4.10123		5.24317	5.31915
100056061	S100A12	-	S100 calcium binding protein A12	XP_001494448	protein S100-A12								9.84463	8.08699	7.06059		10.3335	7.94392				6.84875		6.92244		8.01675								5.69123
100056308	S100A13	-	S100 calcium binding protein A13	XP_005610161	protein S100-A13																										5.45575
100147656	S100A14	-	S100 calcium binding protein A14	XP_023496893	protein S100-A14													4.82375									7.36238	7.35729			7.25597
100056268	S100A16	-	S100 calcium binding protein A16	XP_023496896	protein S100-A16
100033887	S100A6	CACY	S100 calcium binding protein A6	NP_001075310	protein S100-A6					3.78042				3.01639							5.09955						11.9915				10.4725
100061766	S100A8	-	S100 calcium binding protein A8	XP_001493639	protein S100-A8												3.63134
100033995	S100G	-	S100 calcium binding protein G	XP_005613997	protein S100-G isoform X1																																2.25704
100061893	S1PR3	-	sphingosine-1-phosphate receptor 3	XP_023483339	sphingosine 1-phosphate receptor 3
100065601	SACM1L	-	SAC1 like phosphatidylinositide phosphatase	XP_023476345	phosphatidylinositide phosphatase SAC1 isoform X2																										5.08411
100057019	SAMD12	-	sterile alpha motif domain containing 12	XP_023504660	sterile alpha motif domain-containing protein 12 isoform X2												2.38808
100066913	SART3	-	spliceosome associated factor 3, U4/U6 recycling protein	XP_001916628	squamous cell carcinoma antigen recognized by T-cells 3 isoform X2			4.22342
100056491	SBF1	-	SET binding factor 1	XP_023486837	myotubularin-related protein 5 isoform X4				4.55588																							8.22337
100057345	SCAMP3	-	secretory carrier membrane protein 3	XP_001498780	secretory carrier-associated membrane protein 3																						6.25578
100058151	SCARB2	-	scavenger receptor class B member 2	XP_023493706	lysosome membrane protein 2 isoform X2																						5.99569
100059623	SCNN1A	-	sodium channel epithelial 1 alpha subunit	XP_023498786	amiloride-sensitive sodium channel subunit alpha isoform X3																		4.22466											6.36014
102147597	SCNN1G	-	sodium channel epithelial 1 gamma subunit	XP_023471903	amiloride-sensitive sodium channel subunit gamma isoform X2																						7.02813
100070934	SDC4	-	syndecan 4	XP_001500656	syndecan-4													4.69677
100052836	SDCBP	-	syndecan binding protein	XP_023504057	syntenin-1 isoform X1		8.21694	8.89648	7.63314	8.842		8.79211	7.78875		8.63441	8.45467	7.77175	6.38294	9.54803	9.58099	9.86419	8.22448	9.84293	9.57454	9.99563	8.14532	7.65714	10.9729		11.6391	9.87414		11.901	11.6594
100053209	SDCBP2	-	syndecan binding protein 2	XP_023482027	syntenin-2 isoform X2																				2.74597									5.15753
100066142	SDF4	-	stromal cell derived factor 4	XP_023491823	45 kDa calcium-binding protein		8.7384		7.37165			5.35646			6.71287	5.82204				4.32395			3.33371				11.6201	10.0756	10.6663	10.7159	9.60707		10.4438
100058667	SEC14L3	-	SEC14 like lipid binding 3	XP_023502622	SEC14-like protein 3 isoform X2																								6.2371
100054706	SEMA3C	-	semaphorin 3C	XP_023494586	semaphorin-3C isoform X2		4.92842												6.30391		6.6233								7.36886
100060213	SEMA3G	-	semaphorin 3G	XP_023476086	semaphorin-3G isoform X2			5.36989								4.97081				5.7286			5.42482	4.43669			9.16085
100069054	SEMA4B	-	semaphorin 4B	XP_023505562	semaphorin-4B		6.68215																6.96417	5.748	6.40691									7.39197
100051283	SEPTIN11	-	septin 11	XP_005608748	septin-11 isoform X4																						4.53082
100057933	SEPTIN2	2002-09-01	septin 2	XP_023499845	septin-2		2.94015									3.85718									3.60905						6.48452
100070492	SEPTIN7	2007-09-01	septin 7	XP_005609351	septin-7 isoform X4					4.92277							4.20867																7.33324
100064976	SERPINA10	-	serpin family A member 10	XP_014591250	protein Z-dependent protease inhibitor																													7.02835
100462689	SERPINA14	-	serine peptidase inhibitor clade A (alpha-1 antiproteinase, antitrypsin) member 14	XP_014591083	serine peptidase inhibitor clade A (alpha-1 antiproteinase, antitrypsin) member 14 isoform X1			7.82413		5.90898		8.00753	5.54948		8.8591	8.43962	5.97911		8.55394	7.27249	10.0374	7.70612	9.2451	9.41469	9.99025	8.79448	8.34527		9.62682	11.1703	8.3531	8.0698	10.7748	10.4884		6.37849	6.77821
100065007	SERPINA6	-	serpin family A member 6	XP_005605480	corticosteroid-binding globulin		6.44971	6.90256								6.66931			6.99118	4.54671	6.38766		7.26987		6.55408					8.97312				9.68685			2.93331
100051445	SERPINB11	-	serpin family B member 11	XP_023503720	serpin B11																																5.24253
100050225	SERPINB9	-	serpin family B member 9	XP_023480130	serpin B9																				4.88401
100061173	SERPINC1	AT3	serpin family C member 1	XP_014594947	antithrombin-III											3.77442																		7.56339			5.6102
100629879	SERPIND1	-	serpin family D member 1	XP_023502546	heparin cofactor 2				3.25607																									7.0445
111767501	SERPINE2	-	serpin family E member 2	XP_023498199	glia-derived nexin isoform X2														4.65621				4.2187	4.69254									5.56221
100066476	SERPING1	-	serpin family G member 1	XP_001498388	plasma protease C1 inhibitor																																3.2266
100066929	SET	-	SET nuclear proto-oncogene	XP_023484823	protein SET isoform X2		3.44268							6.73173				7.07692																		4.98823	5.32657
100070506	SF3B1	-	splicing factor 3b subunit 1	XP_005601719	splicing factor 3B subunit 1 isoform X2				3.13535
100069588	SFPQ	-	splicing factor proline and glutamine rich	XP_023489432	splicing factor, proline- and glutamine-rich isoform X1																											7.215
100066341	SFTPD	-	surfactant protein D	XP_001496692	pulmonary surfactant-associated protein D								6.75849	6.78895			7.00652	6.95501
100071723	SH3BGRL	-	SH3 domain binding glutamate rich protein like	XP_005614359	SH3 domain-binding glutamic acid-rich-like protein isoform X2								4.11303
100065797	SH3BP4	-	SH3 domain binding protein 4	XP_023498397	SH3 domain-binding protein 4								2.83819
100146122	SH3GL1	-	SH3 domain containing GRB2 like 1, endophilin A2	XP_023500206	endophilin-A2 isoform X2												2.08253
100061705	SHANK2	-	SH3 and multiple ankyrin repeat domains 2	XP_023510420,XP_023510421	SH3 and multiple ankyrin repeat domains protein 2 isoform X1,SH3 and multiple ankyrin repeat domains protein 2 isoform X2		3.65947										2.33677														6.91409
100063053	SHC1	-	SHC adaptor protein 1	XP_023496834	SHC-transforming protein 1 isoform X5								3.96514
100072250	SIAE	-	sialic acid acetylesterase	XP_014596687	sialate O-acetylesterase																																3.0767
100067339	SIRPA	MYD-1	signal regulatory protein alpha	XP_023482008	tyrosine-protein phosphatase non-receptor type substrate 1 isoform X3																													6.29446
100051198	SKIV2L	-	Ski2 like RNA helicase	XP_001492630	helicase SKI2W																					3.36681					5.2909
100062946	SKP1	-	S-phase kinase associated protein 1	XP_023473456	S-phase kinase-associated protein 1				4.62474									3.89191													7.41287
100068961	SLA	-	Src like adaptor	XP_023504756	src-like-adapter isoform X3																																2.79658
100052385	SLC11A2	-	solute carrier family 11 member 2	XP_023499318	natural resistance-associated macrophage protein 2 isoform X4																						4.96726
100060961	SLC15A1	-	solute carrier family 15 member 1	XP_014587647	solute carrier family 15 member 1																						5.4648
100062691	SLC15A4	-	solute carrier family 15 member 4	XP_023503097	solute carrier family 15 member 4																						6.10007
100009694	SLC16A1	MCT1	solute carrier family 16 member 1	XP_023495965	monocarboxylate transporter 1 isoform X1					5.691																	6.19963
100063742	SLC24A4	-	solute carrier family 24 member 4	XP_023484065	sodium/potassium/calcium exchanger 4 isoform X2										2.89521
100034080	SLC2A1	GLUT1	solute carrier family 2 member 1	NP_001157443	solute carrier family 2, facilitated glucose transporter member 1																									5.94035
100055629	SLC34A2	-	solute carrier family 34 member 2	XP_014594267	sodium-dependent phosphate transport protein 2B isoform X2		6.37022						8.66874	8.50008			9.25758	8.89751						4.27545					3.8531
100071541	SLC36A2	-	solute carrier family 36 member 2	XP_005599334	proton-coupled amino acid transporter 2																						7.8189
100072304	SLC37A2	-	solute carrier family 37 member 2	XP_005611733,XP_023500849	glucose-6-phosphate exchanger SLC37A2 isoform X2,glucose-6-phosphate exchanger SLC37A2 isoform X5		10.1127	8.93837	9.2395	10.0429	9.69451	9.41293				9.54959									3.91025		11.6927	11.6253	11.3295		11.7993	11.4902
100056075	SLC38A10	-	solute carrier family 38 member 10	XP_023507572	putative sodium-coupled neutral amino acid transporter 10 isoform X4																																3.95819
100147065	SLC39A4	-	solute carrier family 39 member 4	XP_023505021	zinc transporter ZIP4			3.92467
100064046	SLC3A2	-	solute carrier family 3 member 2	XP_005598312	4F2 cell-surface antigen heavy chain isoform X2													4.35994													7.71335
100009691	SLC4A1	-	solute carrier family 4 member 1	NP_001075257	band 3 anion transport protein																						5.15822
100053824	SLC6A14	-	solute carrier family 6 member 14	XP_001488209	sodium- and chloride-dependent neutral and basic amino acid transporter B(0+)				3.26656				5.08831				5.52171	5.37417									7.74106	6.36033	7.14078		6.87627
100052527	SLC9A3R1	-	SLC9A3 regulator 1	XP_023507843	Na(+)/H(+) exchange regulatory cofactor NHE-RF1 isoform X2		8.45269	7.83832	8.50092	8.31777	9.93261	10.2802	10.5653	9.21072	10.242	10.5608	10.6101	9.94058	9.10481	8.83491	9.14687	8.39283	9.24828	8.88145	9.8406	8.25663	10.0059	11.6991	11.2208	12.1421	10.1708	11.3254	11.8159	12.1409
100146142	SLC9A3R2	-	SLC9A3 regulator 2	XP_023472357	Na(+)/H(+) exchange regulatory cofactor NHE-RF2 isoform X3					6.08727			7.50882				7.3557															8.32607
100068338	SLIT2	-	slit guidance ligand 2	XP_003364782	slit homolog 2 protein isoform X4					2.8044								3.68201
100059564	SLK	-	STE20 like kinase	XP_001497765	STE20-like serine/threonine-protein kinase isoform X2		4.59997						4.52275						6.16416		6.08072			5.90067	6.7658					9.2305	8.42731		8.04936
102150140	SMIM22	-	small integral membrane protein 22	XP_005599043	small integral membrane protein 22 isoform X2			4.90622	5.53468	5.87187		6.06475	8.33829	8.40429	5.36359		9.14155	9.30634		5.94226		5.67756		6.75087	5.58988	6.54393	10.9368	7.83908	9.04816		10.0672	7.51602	8.86589
100069949	SMPD1	-	sphingomyelin phosphodiesterase 1	XP_001918096	sphingomyelin phosphodiesterase		7.00607	7.65048	5.64181	9.07342	8.41785				5.85497	6.43764									3.37504		8.09144	8.09107	9.79713		8.58785	8.30943	8.30396
100070816	SMPDL3B	-	sphingomyelin phosphodiesterase acid like 3B	XP_023490884	acid sphingomyelinase-like phosphodiesterase 3b isoform X3					3.92296							4.36758				8.2183													9.20616
100051857	SMS	-	spermine synthase	XP_023490048	spermine synthase		4.90703																				5.97911									2.80614
100056719	SNAP23	-	synaptosome associated protein 23	XP_001503302	synaptosomal-associated protein 23 isoform X3																						4.98846
100060493	SNX4	-	sorting nexin 4	XP_023479365	sorting nexin-4 isoform X2																					4.2439
100062401	SNX5	-	sorting nexin 5	XP_023481842	sorting nexin-5																		6.19462	6.30078										5.48514
100059877	SNX9	-	sorting nexin 9	XP_023488730	sorting nexin-9 isoform X2
100033855	SOD1	CU/ZN-SOD	superoxide dismutase 1	NP_001075295	superoxide dismutase								5.78712					5.6893																6.5349		5.52475
100146988	SOD3	-	superoxide dismutase 3	XP_005615141	extracellular superoxide dismutase																															7.4489	7.08183
100050682	SORBS2	-	sorbin and SH3 domain containing 2	XP_003364286	sorbin and SH3 domain-containing protein 2 isoform X24									3.52306
100071572	SORL1	-	sortilin related receptor 1	XP_023500779	sortilin-related receptor		5.09677																				7.4793				7.71788
100629176	SPCS3	-	signal peptidase complex subunit 3	XP_023486318	signal peptidase complex subunit 3																										6.29651
100065158	SPI2	-	alpha-1-antitrypsin	XP_023483487	alpha-1-antiproteinase 2 isoform X1																						4.60443									5.58277	5.20891
100630774	SPINK7	-	serine peptidase inhibitor Kazal type 7	XP_003362918	serine protease inhibitor Kazal-type 7				4.98837														7.68692	7.38241					9.46732							12.1159	12.4666
100064080	SPINT2	-	serine peptidase inhibitor, Kunitz type 2	XP_023505401	kunitz-type protease inhibitor 2 isoform X2																						4.56377
100056137	SPON1	-	spondin 1	XP_023501846	spondin-1 isoform X2			5.31531								5.20828			7.07906		8.27989				8.29053					9.52082				9.11762
100052156	SPON2	-	spondin 2	XP_023494315	spondin-2				5.81016									4.47275		7.39326				7.6268			7.74241
100053029	SPP1	-	secreted phosphoprotein 1	XP_001496202	osteopontin		1.57995																													6.91874	7.31043
100066945	SPTAN1	-	spectrin alpha, non-erythrocytic 1	XP_023484819	spectrin alpha chain, non-erythrocytic 1 isoform X11				4.07356					5.3687													10.2019	7.57592
100052369	SPTB	-	spectrin beta, erythrocytic	XP_023483678	spectrin beta chain, erythrocytic isoform X2			4.95754
100052695	SPTBN1	-	spectrin beta, non-erythrocytic 1	XP_005600040	spectrin beta chain, non-erythrocytic 1 isoform X2			3.86186						3.25058								7.36457	6.7252	6.25439		7.31479	10.0735	9.6752			8.90213
100068692	SRBD1	-	S1 RNA binding domain 1	XP_023475469	S1 RNA-binding domain-containing protein 1 isoform X3				2.16578
100052590	SRGAP3	-	SLIT-ROBO Rho GTPase activating protein 3	XP_023475805	SLIT-ROBO Rho GTPase-activating protein 3 isoform X5
100063400	SRPK1	-	SRSF protein kinase 1	XP_023480591	LOW QUALITY PROTEIN: SRSF protein kinase 1				4.08933
100067574	SRRT	-	serrate, RNA effector molecule	XP_005598704	serrate RNA effector molecule homolog isoform X7			5.15336																		4.55121							5.74004
100052752	SSB	-	Sjogren syndrome antigen B	NP_001296114	lupus La protein																																2.51962
100069007	ST3GAL1	-	ST3 beta-galactoside alpha-2,3-sialyltransferase 1	XP_023504760	CMP-N-acetylneuraminate-beta-galactosamide-alpha-2,3-sialyltransferase 1														4.55778				3.93461				6.86443
100066966	ST6GALNAC3	-	ST6 N-acetylgalactosaminide alpha-2,6-sialyltransferase 3	XP_023497599	alpha-N-acetylgalactosaminide alpha-2,6-sialyltransferase 3 isoform X1																																2.06223
100066822	ST6GALNAC5	-	ST6 N-acetylgalactosaminide alpha-2,6-sialyltransferase 5	XP_014595517	alpha-N-acetylgalactosaminide alpha-2,6-sialyltransferase 5						9.93615
100069633	STAT1	-	signal transducer and activator of transcription 1	XP_023478001	signal transducer and activator of transcription 1-alpha/beta				3.62947																	4.22219							4.61677
100054071	STC1	-	stanniocalcin 1	XP_001493245	stanniocalcin-1		5.15105	5.64426											7.45245	5.51724	6.34054		7.70833	7.0063	6.98037								8.45401	8.80323		10.3313	9.75862
100050664	STK24	-	serine/threonine kinase 24	XP_014587644,XP_023477523	serine/threonine-protein kinase 24 isoform X3,serine/threonine-protein kinase 24 isoform X5		5.44725	5.79288		6.01112			4.33135					4.28333
100067736	STK25	-	serine/threonine kinase 25	XP_023498562	serine/threonine-protein kinase 25 isoform X2		3.43269	3.07126		3.2129							2.86544
100057411	STMN1	-	stathmin 1	XP_005607385	stathmin isoform X1					4.38004		6.49704	6.73904		6.60742		6.83365	5.58171								3.75617							5.74792
100071711	STOM	-	stomatin	XP_005605808	erythrocyte band 7 integral membrane protein																												5.91886
100067410	STRAP	-	serine/threonine kinase receptor associated protein	XP_001497523	serine-threonine kinase receptor-associated protein																					3.41954
100057241	STT3B	-	STT3 oligosaccharyltransferase complex catalytic subunit B	XP_023476576	dolichyl-diphosphooligosaccharide--protein glycosyltransferase subunit STT3B isoform X3				1.59134
100066798	STX11	-	syntaxin 11	XP_005608269	syntaxin-11 isoform X2														4.89462															5.06979
100056769	STX12	-	syntaxin 12	XP_001917705	syntaxin-12																						5.26333
100062397	STX19	-	syntaxin 19	XP_014588427	syntaxin-19		3.21892																											6.68229
100062798	STX2	-	syntaxin 2	XP_023503116	syntaxin-2 isoform X4													2.01271
100073104	STX7	-	syntaxin 7	XP_023506872	syntaxin-7 isoform X3			4.66312								5.65781										7.12774	8.30702	8.69874
100066525	STXBP2	-	syntaxin binding protein 2	XP_023500406	syntaxin-binding protein 2 isoform X2													4.08933									8.7659
100059135	SUOX	-	sulfite oxidase	XP_014596384	sulfite oxidase, mitochondrial isoform X2					5.05394						4.40184			7.90995	7.40395			7.56674	7.50502					8.72554		8.37378		8.90346
100059304	SUPT16H	-	SPT16 homolog, facilitates chromatin remodeling subunit	XP_001505210	FACT complex subunit SPT16					5.08513								4.37719						3.86424
100059468	SYPL1	-	synaptophysin like 1	XP_023494647	synaptophysin-like protein 1											3.87076											9.23125	8.21801			8.04974
100070941	SYTL1	-	synaptotagmin like 1	XP_003364478	synaptotagmin-like protein 1		4.5903					5.7375																				5.3433
100057306	SYTL4	-	synaptotagmin like 4	XP_014584515	synaptotagmin-like protein 4 isoform X3																						5.40504
100067576	TACSTD2	-	tumor associated calcium signal transducer 2	XP_005615220	tumor-associated calcium signal transducer 2																						8.66313
100071562	TAF15	-	TATA-box binding protein associated factor 15	XP_014597286	TATA-binding protein-associated factor 2N isoform X2																					4.77347
100053621	TAGLN2	-	transgelin 2	XP_005610028	transgelin-2				4.00944									5.02609													6.86431
100052423	TAP2	-	transporter 2, ATP binding cassette subfamily B member	XP_005603845	antigen peptide transporter 2																						3.69109
100061515	TAPBP	-	TAP binding protein	XP_001493472	tapasin																						6.22861
100051482	TARDBP	-	TAR DNA binding protein	XP_023491575	TAR DNA-binding protein 43 isoform X2																	4.1127		4.085
100068323	TARS	-	threonyl-tRNA synthetase	XP_001498225	threonine--tRNA ligase, cytoplasmic
100064004	TBC1D10A	-	TBC1 domain family member 10A	XP_023502630,XP_023502631	TBC1 domain family member 10A isoform X1,TBC1 domain family member 10A isoform X2		3.6068																				4.52237	4.37525		7.60592
100063852	TBC1D10B	-	TBC1 domain family member 10B	XP_014585504	TBC1 domain family member 10B								2.65945
100065465	TBCA	-	tubulin folding cofactor A	XP_014586284	tubulin-specific chaperone A																											5.3181
100056490	TBCD	-	tubulin folding cofactor D	XP_023507449	tubulin-specific chaperone D isoform X4			3.35332												2.08919											7.06091	7.55697
100053113	TC2N	-	tandem C2 domains, nuclear	XP_023484063	tandem C2 domains nuclear protein isoform X3																		5.09364											7.33244
100063639	TCN2	-	transcobalamin 2	XP_001494837	transcobalamin-2 isoform X2																															5.38322	5.3617
100050689	TCP1	-	t-complex 1	XP_023488711	T-complex protein 1 subunit alpha isoform X2			5.6476																4.41136			4.13677
100068184	TDRD1	-	tudor domain containing 1	XP_014588919	tudor domain-containing protein 1 isoform X2											3.65145
100062621	TDRD10	-	tudor domain containing 10	XP_023496857	tudor domain-containing protein 10
100065024	TECR	-	trans-2,3-enoyl-CoA reductase	XP_001498421	very-long-chain enoyl-CoA reductase isoform X4																						5.15785
100072576	TEP1	-	telomerase associated protein 1	XP_023476736	telomerase protein component 1 isoform X4																											6.77624
100034176	TF	-	transferrin	NP_001075415	serotransferrin precursor											4.2345															8.09344						3.59311
100072249	TFG	-	TRK-fused gene,trafficking from ER to golgi regulator	XP_005602102,XP_023479673	protein TFG isoform X4,protein TFG isoform X6				3.86344				4.74131																								0.96266
100070046	TGM2	-	transglutaminase 2	XP_005604684	protein-glutamine gamma-glutamyltransferase 2																						7.99678
100067403	TGOLN2	-	trans-golgi network protein 2	XP_023474579	trans-Golgi network integral membrane protein 2 isoform X3					5.37393																						6.44951					3.19033
100057478	THBS1	-	thrombospondin 1	NP_001295881	thrombospondin-1 precursor									4.02166
102149408	THEGL	-	theg spermatid protein like	XP_023493821	testicular haploid expressed gene protein-like					8.68475
100063949	THSD4	-	thrombospondin type 1 domain containing 4	XP_023510266	thrombospondin type-1 domain-containing protein 4 isoform X4		3.2939																								4.66448
100068310	THUMPD1	-	THUMP domain containing 1	XP_001500732	THUMP domain-containing protein 1													1.80476
100063377	THY1	-	Thy-1 cell surface antigen	XP_023500763	thy-1 membrane glycoprotein								6.16078	5.93643			6.29447	5.89436									6.24711
100034220	TIMP1	TIMP-1	TIMP metallopeptidase inhibitor 1	XP_023488949	metalloproteinase inhibitor 1 isoform X1																						5.70855										2.69392
100050412	TJP1	-	tight junction protein 1	XP_023507337	tight junction protein ZO-1 isoform X7								3.49237												3.95717
100050442	TJP2	-	tight junction protein 2	XP_023483019	tight junction protein ZO-2 isoform X6																			3.45035			4.32963
100059639	TKFC	DAK	triokinase and FMN cyclase	XP_014585080	triokinase/FMN cyclase
100034031	TKT	-	transketolase	XP_023476049	transketolase																						5.86456
100055501	TLN1	-	talin 1	XP_023485419	talin-1 isoform X4			4.9472										3.29246
100054367	TLR8	-	toll like receptor 8	XP_023488970	toll-like receptor 8 isoform X3					6.8475								11.591
100051449	TM9SF1	-	transmembrane 9 superfamily member 1	XP_023478616	transmembrane 9 superfamily member 1
100061300	TM9SF2	-	transmembrane 9 superfamily member 2	XP_001492166	transmembrane 9 superfamily member 2																											6.78568
100068573	TM9SF4	-	transmembrane 9 superfamily member 4	XP_023482071	transmembrane 9 superfamily member 4 isoform X2																						5.93104
100055634	TMBIM1	-	transmembrane BAX inhibitor motif containing 1	XP_023498088	protein lifeguard 3 isoform X2					6.48135								4.88933									7.44095
100065195	TMED4	-	transmembrane p24 trafficking protein 4	XP_005609175	transmembrane emp24 domain-containing protein 4											3.83935
100064947	TMEM106B	-	transmembrane protein 106B	XP_001495743	transmembrane protein 106B																										4.22311
100062008	TMEM132A	-	transmembrane protein 132A	XP_023509907	transmembrane protein 132A isoform X2		5.2737	6.71081		6.61547					6.00311				7.5227	7.84718	7.3057	6.54605	7.39094	7.2427	7.68039	7.02636			8.7862	8.15881			9.86254
111775277	TMEM238	-	transmembrane protein 238	XP_023506303	LOW QUALITY PROTEIN: transmembrane protein 238								2.77347
100059122	TMEM245	-	transmembrane protein 245	XP_023485621	transmembrane protein 245 isoform X4							4.7527
100068662	TMEM30A	-	transmembrane protein 30A	XP_001914805	cell cycle control protein 50A				4.08177																		7.89105
100055748	TMEM43	-	transmembrane protein 43	XP_001489843	transmembrane protein 43											3.5684											5.8361
100050223	TMEM59	-	transmembrane protein 59	XP_005607087	transmembrane protein 59 isoform X2					6.17792																					6.08213
100058498	TMPRSS2	-	transmembrane serine protease 2	XP_023485975	transmembrane protease serine 2						5.33324																										2.01568
100033928	TMSB10	-	thymosin beta 10	NP_001075334	thymosin beta-10													2.63357
100034015	TMSB4X	TMSB4	thymosin beta 4 X-linked	NP_001157420	thymosin beta-4			5.80666	5.38305	6.76301			7.03133		6.77939		7.20721	7.16792											7.06016			7.37921
100064377	TNFSF10	TNLG6A	TNF superfamily member 10	NP_001284402	tumor necrosis factor ligand superfamily member 10					5.03791
100066914	TNKS1BP1	-	tankyrase 1 binding protein 1	XP_023509832	182 kDa tankyrase-1-binding protein				3.74459									3.22362						4.20945							5.91449
100533994	TNNI3K	-	TNNI3 interacting kinase	NP_001191738	serine/threonine-protein kinase TNNI3K
100073294	TNPO1	-	transportin 1	XP_023473985	transportin-1 isoform X3																					5.97021								6.71562
100063482	TNPO2	-	transportin 2	XP_014596938	transportin-2 isoform X2					3.83693																5.7389							6.67398
100051383	TOLLIP	-	toll interacting protein	XP_023510580	toll-interacting protein isoform X2					2.81309								3.18241					5.5505	6.33144						6.8658			7.633
100070513	TOM1L1	-	target of myb1 like 1 membrane trafficking protein	XP_001500222	TOM1-like protein 1			4.58694							4.64489					6.2789	5.67466			5.89705
100052159	TOM1L2	-	target of myb1 like 2 membrane trafficking protein	XP_023509423	TOM1-like protein 2 isoform X7																						4.57137
100052671	TPI1	-	triosephosphate isomerase 1	XP_001497522	triosephosphate isomerase		5.14111							4.18729													7.80768			9.98413						4.98085	4.29837
100067330	TPM1	-	tropomyosin 1	XP_023472032	tropomyosin alpha-1 chain isoform X21													1.84314
100056751	TPM3	-	tropomyosin 3	XP_001496325	tropomyosin alpha-3 chain isoform X13																						6.33312
100070095	TPP1	-	tripeptidyl peptidase 1	XP_023501673	tripeptidyl-peptidase 1			6.1011	6.12838			5.69246							8.13396		7.42164	7.22776	8.11499	8.18095	7.27109	7.27873	8.64436	10.1667	10.789	10.177	8.85091	9.06151	9.93121	8.88771		5.79043	5.5497
100066008	TPPP3	-	tubulin polymerization promoting protein family member 3	XP_005608387	tubulin polymerization-promoting protein family member 3 isoform X1					5.13451		7.83807			8.07318	7.74194						6.2052	5.0688	7.06253		7.43663			7.78477	6.75342		7.26275	9.23422
100146716	TPRN	-	taperin	XP_005614750	taperin																							5.06949
100065698	TRAF7	-	TNF receptor associated factor 7	XP_023472349	E3 ubiquitin-protein ligase TRAF7 isoform X5																						4.68179
100147035	TRIM25	-	tripartite motif containing 25	XP_014592456	E3 ubiquitin/ISG15 ligase TRIM25																					4.71133							5.82596
100064831	TRIM28	-	tripartite motif containing 28	XP_023507296	transcription intermediary factor 1-beta isoform X2																			4.48581
100057099	TSG101	-	tumor susceptibility 101	XP_001505015	tumor susceptibility gene 101 protein																						6.04813
100064866	TSPAN1	-	tetraspanin 1	XP_023486588	tetraspanin-1																						4.25263
100065606	TSPAN2	-	tetraspanin 2	XP_023497141	tetraspanin-2		1.62649																								4.41853
100055237	TTC17	-	tetratricopeptide repeat domain 17	XP_023509670	tetratricopeptide repeat protein 17 isoform X2
100054501	TTC34	-	tetratricopeptide repeat domain 34	XP_023483314	tetratricopeptide repeat protein 34 isoform X2				10.0207
100052922	TTC8	-	tetratricopeptide repeat domain 8	XP_005605451	tetratricopeptide repeat protein 8 isoform X1																					4.73936
100071120	TTLL12	-	tubulin tyrosine ligase like 12	XP_023487358	tubulin--tyrosine ligase-like protein 12																			2.58674
100059822	TTYH3	-	tweety family member 3	XP_023510927	protein tweety homolog 3 isoform X2		4.81819			3.60573					3.38529																	4.50507
100051840	TUBA1A	-	tubulin alpha 1a	XP_001504224	tubulin alpha-1A chain														6.08245	6.90256			6.20165	6.83555	5.79241	7.15583										5.78537	6.55735
100051013	TUBB	-	tubulin beta class I	XP_001491228	tubulin beta chain		6.28409									5.50271						7.43896						10.1066	9.45982	9.22904	10.4845
111772826	TUBB3	-	tubulin beta 3 class III	XP_023493345	tubulin beta-3 chain
100065776	TUBB4A	-	tubulin beta 4A class IVa	XP_023500354	tubulin beta-4A chain		8.21578		9.39144
100059595	TUBB4B	TUBB2C	tubulin beta 4B class IVb	XP_023485233	tubulin beta-4B chain								5.78141	6.43746			6.33609	6.18233	9.66803	10.5133	7.89706	9.63459	10.3881	9.34301	8.64746	9.54168	11.2297	11.9163	11.663	11.6818	12.4091	11.4452	12.0448	10.9852		7.55804
100062254	TXNDC12	-	thioredoxin domain containing 12	XP_023492594	thioredoxin domain-containing protein 12 isoform X2							4.06652
100067923	TXNRD1	-	thioredoxin reductase 1	NP_001131081	thioredoxin reductase 1, cytoplasmic																																1.65618
100146854	TYMP	-	thymidine phosphorylase	XP_023487343	thymidine phosphorylase isoform X2																																2.35267
100060792	UBA1	-	ubiquitin like modifier activating enzyme 1	XP_023489912	ubiquitin-like modifier-activating enzyme 1																																5.16744
100071005	UBA52	-	ubiquitin A-52 residue ribosomal protein fusion product 1	XP_014590226	ubiquitin-60S ribosomal protein L40 isoform X1		7.77466	6.64847	7.41058			6.5046	6.78463	6.74187	7.50835		6.92469							7.51869			11.7987	8.87624			9.36992		9.69054
100630004	UBE2L3	-	ubiquitin conjugating enzyme E2 L3	XP_023502560	ubiquitin-conjugating enzyme E2 L3 isoform X3																															3.07058
100058843	UBE2O	-	ubiquitin conjugating enzyme E2 O	XP_023507738	(E3-independent) E2 ubiquitin-conjugating enzyme isoform X3																		4.45253
100051373	UBE2V2	-	ubiquitin conjugating enzyme E2 V2	NP_001288091	ubiquitin-conjugating enzyme E2 variant 2				2.38435																						5.25183
100629621	UBL3	-	ubiquitin like 3	XP_005601177	ubiquitin-like protein 3
100071944	UBR4	-	ubiquitin protein ligase E3 component n-recognin 4	XP_001501841	E3 ubiquitin-protein ligase UBR4 isoform X9					4.02086				3.11242										3.45969								6.50549
100064724	UBTF	-	upstream binding transcription factor	XP_023508198	nucleolar transcription factor 1 isoform X4
100066002	UNC5CL	-	unc-5 family C-terminal like	XP_023480664	UNC5C-like protein isoform X2		5.65102					5.9483								5.88906	6.39657	6.4547		5.65274			8.92772	9.00927	8.26322	9.42213	8.13899			7.82864
100060643	USP14	-	ubiquitin specific peptidase 14	XP_023503301	ubiquitin carboxyl-terminal hydrolase 14 isoform X2			1.56978
100060068	USP5	-	ubiquitin specific peptidase 5	XP_023498819	ubiquitin carboxyl-terminal hydrolase 5 isoform X2			4.00729																	4.91126									6.92707
100056928	USP6NL	-	USP6 N-terminal like	XP_023487719	USP6 N-terminal-like protein isoform X3																													4.88655
100057484	USP7	-	ubiquitin specific peptidase 7	XP_023472111	ubiquitin carboxyl-terminal hydrolase 7 isoform X4				3.426
100050489	USP9X	-	ubiquitin specific peptidase 9 X-linked	XP_023488957	probable ubiquitin carboxyl-terminal hydrolase FAF-X isoform X6			5.57634	5.39383	5.82441					4.79904						4.36947										7.29297	7.27398
100054657	VAC14	-	Vac14, PIKFYVE complex component	XP_001500804	protein VAC14 homolog isoform X2																						5.621
100630321	VAMP3	-	vesicle associated membrane protein 3	XP_023483212	vesicle-associated membrane protein 3 isoform X2																						5.72113
100053197	VAMP8	-	vesicle associated membrane protein 8	XP_001498931	vesicle-associated membrane protein 8													2.6515									8.8181
100058924	VARS1	VARS	valyl-tRNA synthetase 1	XP_023480399	valine--tRNA ligase isoform X2			6.47392																		5.91267							7.78156
100065682	VAT1	-	vesicle amine transport 1	XP_001496244	synaptic vesicle membrane protein VAT-1 homolog																			4.17217			4.14168
100065275	VCAN	-	versican	XP_023473808	versican core protein isoform X5																																4.21987
100064165	VCL	-	vinculin	XP_014588513	vinculin isoform X4																			4.00558			5.44218
100068225	VCP	-	valosin containing protein	XP_023485358	transitional endoplasmic reticulum ATPase		6.57702	8.44725	7.88234	7.80471		7.28808	7.71953	7.13627		7.15279	7.04144	5.78086	10.5205	11.8141	10.0685	10.4964	9.86034	10.7024	9.58182	10.3025	10.6103	11.1923	10.7693	10.9479	13.2255	12.5115	12.4459	10.8848
100050148	VILL	-	villin like	XP_023476506,XP_023476507	villin-like protein isoform X1,villin-like protein isoform X2		5.22427	6.0152									3.63877				8.40875	6.69042		8.27524	8.01876		8.21111
100056088	VIM	-	vimentin	NP_001230074	vimentin								5.10957
100072878	VMO1	-	vitelline membrane outer layer 1 homolog	XP_001504803	vitelline membrane outer layer protein 1 homolog		3.47327							5.21467													9.15246
100146975	VNN1	-	vanin 1	XP_023506878	pantetheinase isoform X5		6.95105	6.06342	6.79597					5.50411					5.86829	8.3756	10.2141		6.68874	10.294	8.88007		10.6966	8.69063	8.93345				9.98442			10.8071	10.936
100067672	VNN2	-	vanin 2	XP_023506881	vascular non-inflammatory molecule 2		7.02868	7.27454				6.31754			6.79494	6.63381			8.29747		5.6487		9.44799	5.68058	6.83162		12.7915	11.4137		10.5001	10.2976	9.01856	8.83504	10.6657		9.3773	8.88749
100067582	VPS13C	-	vacuolar protein sorting 13 homolog C	XP_023472120	vacuolar protein sorting-associated protein 13C isoform X2			3.62831																				4.8516
100147466	VPS25	-	vacuolar protein sorting 25 homolog	XP_023508264	vacuolar protein-sorting-associated protein 25																					3.65076								6.46455
100056512	VPS35	-	VPS35, retromer complex component	XP_023492663	vacuolar protein sorting-associated protein 35
100058900	VPS37B	-	VPS37B subunit of ESCRT-I	XP_014597678	vacuolar protein sorting-associated protein 37B isoform X2					4.20359																							4.77653
100054447	VPS45	-	vacuolar protein sorting 45 homolog	XP_023497042	vacuolar protein sorting-associated protein 45 isoform X6
100067034	VPS4A	-	vacuolar protein sorting 4 homolog A	XP_023492978	vacuolar protein sorting-associated protein 4A isoform X2												2.64725							3.90448			6.92695
100051010	VPS4B	-	vacuolar protein sorting 4 homolog B	XP_001490740	vacuolar protein sorting-associated protein 4B																						7.10978
100056545	VPS51	-	VPS51 subunit of GARP complex	XP_001916822	vacuolar protein sorting-associated protein 51 homolog					5.42871
100060736	VTA1	-	vesicle trafficking 1	XP_001502784	vacuolar protein sorting-associated protein VTA1 homolog					2.96562																3.23212								7.9046
100052972	VTI1B	-	vesicle transport through interaction with t-SNAREs 1B	XP_023483743	vesicle transport through interaction with t-SNAREs homolog 1B
100059034	VTN	-	vitronectin	XP_001504173	vitronectin				5.98281							5.23297									4.6065		8.65252
111772476	VWA1	-	von Willebrand factor A domain containing 1	XP_023491768	von Willebrand factor A domain-containing protein 1 isoform X1					3.65855
100059472	VWF	-	von Willebrand factor	XP_023497963	von Willebrand factor isoform X1		5.50576											5.29536																			0.59846
100054884	WARS1	WARS	tryptophanyl-tRNA synthetase 1	XP_023484168	tryptophan--tRNA ligase, cytoplasmic					4.4844								1.44196														7.11312
100071546	WASL	-	WASP like actin nucleation promoting factor	XP_023495355	neural Wiskott-Aldrich syndrome protein																												4.93192
100052494	WDFY3	-	WD repeat and FYVE domain containing 3	XP_023493566	WD repeat and FYVE domain-containing protein 3 isoform X7																	4.0878
100056172	WDR1	-	WD repeat domain 1	XP_023494116	WD repeat-containing protein 1									3.72334													8.73393										4.29182
100065386	WDR11	-	WD repeat domain 11	XP_001496034	WD repeat-containing protein 11																						5.39012
100071019	WDR43	-	WD repeat domain 43	XP_014586720	WD repeat-containing protein 43										5.35117
100057672	WDR60	-	WD repeat domain 60	XP_023495899	WD repeat-containing protein 60 isoform X5																					2.60642
100064323	WDR63	-	WD repeat domain 63	XP_023497515	WD repeat-containing protein 63 isoform X4				3.35361
100058858	WDR77	-	WD repeat domain 77	XP_001498527	methylosome protein 50														6.17858			5.91831		6.56368		5.99792							6.99887
100056252	WFDC2	-	WAP four-disulfide core domain 2	XP_001503325	WAP four-disulfide core domain protein 2																															9.42587	9.70202
100147327	WNK4	-	WNK lysine deficient protein kinase 4	XP_023508258	serine/threonine-protein kinase WNK4 isoform X3			3.26754
100051994	XPO1	-	exportin 1	XP_023474810	exportin-1 isoform X2					3.45694						3.73205													6.65878
100070684	XRCC6	-	X-ray repair cross complementing 6	XP_023487319	X-ray repair cross-complementing protein 6 isoform X3					4.37344								4.569													6.63706
100067336	YBX1	-	Y-box binding protein 1	XP_023487998	nuclease-sensitive element-binding protein 1 isoform X2					8.36846							5.68159							5.48507							5.50227
100065107	YBX3	-	Y-box binding protein 3	XP_023498895	Y-box-binding protein 3 isoform X2					3.94129
100061075	YES1	-	YES proto-oncogene 1, Src family tyrosine kinase	XP_001492386	tyrosine-protein kinase Yes isoform X2																						7.21965
100146288	YIPF2	-	Yip1 domain family member 2	XP_023501167	protein YIPF2 isoform X3			3.25992																							6.65549
100066275	YIPF6	-	Yip1 domain family member 6	XP_001504919	protein YIPF6 isoform X1																						5.45651
100056084	YWHAB	-	tyrosine 3-monooxygenase/tryptophan 5-monooxygenase activation protein beta	XP_023482390	14-3-3 protein beta/alpha		3.92733																				7.43871			7.97991						4.03721	4.35572
100059962	YWHAE	-	tyrosine 3-monooxygenase/tryptophan 5-monooxygenase activation protein epsilon	XP_005597705	14-3-3 protein epsilon isoform X2																						7.31161									6.57575
100059731	YWHAG	-	tyrosine 3-monooxygenase/tryptophan 5-monooxygenase activation protein gamma	XP_023511181	14-3-3 protein gamma					4.23642								4.88723									5.44215										3.39726
100062878	YWHAH	-	tyrosine 3-monooxygenase/tryptophan 5-monooxygenase activation protein eta	XP_023502588	14-3-3 protein eta								4.80818															6.28235
100057123	YWHAQ	-	tyrosine 3-monooxygenase/tryptophan 5-monooxygenase activation protein theta	XP_001503630	14-3-3 protein theta																						5.92255
100056060	YWHAZ	-	tyrosine 3-monooxygenase/tryptophan 5-monooxygenase activation protein zeta	XP_014583708	14-3-3 protein zeta/delta		5.31781						6.42856			6.21012	5.76304	5.20672			4.60715		4.51809	4.59538			7.88118			9.30891	7.60058	7.07842
100058142	ZBTB40	-	zinc finger and BTB domain containing 40	XP_023491317	zinc finger and BTB domain-containing protein 40											7.26285
100063683	ZNF185	-	zinc finger protein 185 with LIM domain	XP_014584753,XP_014584754	zinc finger protein 185 isoform X5,zinc finger protein 185 isoform X6				5.40959								4.18365										6.56636
100070577	ZNF292	-	zinc finger protein 292	XP_023506541	zinc finger protein 292 isoform X1									2.61873
100063489	ZNF606	-	zinc finger protein 606	XP_023506387	zinc finger protein 606 isoform X4						6.86307
100053515	ZRANB2	-	zinc finger RANBP2-type containing 2	XP_005610550	zinc finger Ran-binding domain-containing protein 2 isoform X2					5.75979
100072696	ZZEF1	-	zinc finger ZZ-type and EF-hand domain containing 1	XP_023509054	zinc finger ZZ-type and EF-hand domain-containing protein 1 isoform X2						5.36279

## Sheet: 2.Total iden. quantified prot.
										Method MA_UC				Comparison Method MC_CE/PBS vs. MB_UC								Comparison Method MD_CE/TRE vs. MC_CE/PBS								Comparison Method ME_CE/IZON/UC vs. MC_CE/PBS									Supernatant
Gene ID	Gene Symbol	Alias	Description	Hsa gene ID	Hsa symbol	Description	RefSeq Protein Accession	T: Fasta headers		MA_UC_R1	MA_UC_R2	MA_UC_R3	MA_UC_R4	MC_CE/PBS_R1	MC_CE/PBS_R2	MC_CE/PBS_R3	MC_CE/PBS_R4	MB_UC_R1	MB_UC_R2	MB_UC_R3	MB_UC_R4	MC_CE/PBS_R1	MC_CE/PBS_R2	MC_CE/PBS_R3	MC_CE/PBS_R4	MD_CE/TRE_R1	MD_CE/TRE_R2	MD_CE/TRE_R3	MD_CE/TRE_R4	ME_CE/IZON/UC_R1	ME_CE/IZON/UC_R2	ME_CE/IZON/UC_R3	ME_CE/IZON/UC_R4	MC_CE/PBS_R1	MC_CE/PBS_R2	MC_CE/PBS_R3	MC_CE/PBS_R4		SN_MC_CE/PBS_R1	SN_MD_CE/TRE_R1
100064369	A1BG	-	alpha-1-B glycoprotein	1	A1BG	alpha-1-B glycoprotein	XP_023507318	alpha-1B-glycoprotein									4.21645											6.72151		7.11155			11.3317				8.98519		8.45195	7.41134
100061692	A2M	-	alpha-2-macroglobulin	2	A2M	alpha-2-macroglobulin	XP_001499173	alpha-2-macroglobulin				9.65591			9.57075		8.73826	8.58958	8.28225	5.7454	8.25522				6.67384		6.82629	7.23821	8.32841	10.6125			8.86728	12.3133	8.18195		11.3794		8.10082	8.43171
100061421	A2ML1	-	alpha-2-macroglobulin like 1	144568	A2ML1	alpha-2-macroglobulin like 1	XP_023498867	alpha-2-macroglobulin-like protein 1 isoform X3									3.20842
102150730	A4GALT	-	alpha 1,4-galactosyltransferase (P blood group)	53947	A4GALT	alpha 1,4-galactosyltransferase (P blood group)	XP_023487541	lactosylceramide 4-alpha-galactosyltransferase																		2.54503
100051441	AAMDC	-	adipogenesis associated Mth938 domain containing	28971	AAMDC	adipogenesis associated Mth938 domain containing	XP_001493237	mth938 domain-containing protein																																2.57672
100053093	ABCA5	-	ATP binding cassette subfamily A member 5	23461	ABCA5	ATP binding cassette subfamily A member 5	XP_023507908,XP_023507910	ATP-binding cassette sub-family A member 5 isoform X1,ATP-binding cassette sub-family A member 5 isoform X2					4.07502																	5.85726
791240	ABCC1	-	ATP binding cassette subfamily C member 1	4363	ABCC1	ATP binding cassette subfamily C member 1	XP_023510804	multidrug resistance-associated protein 1 isoform X2																						6.4358
100070025	ABCC3	-	ATP binding cassette subfamily C member 3	8714	ABCC3	ATP binding cassette subfamily C member 3	XP_023508519	canalicular multispecific organic anion transporter 2 isoform X2					4.14037						4.34063
100629427	ABHD14A	-	abhydrolase domain containing 14A	25864	ABHD14A	abhydrolase domain containing 14A	XP_005600652	protein ABHD14A isoform X2			3.16736
100052116	ABHD14B	-	abhydrolase domain containing 14B	84836	ABHD14B	abhydrolase domain containing 14B	XP_023476121	protein ABHD14B											4.11287
100067866	ACO1	-	aconitase 1	48	ACO1	aconitase 1	XP_023483227	cytoplasmic aconitate hydratase isoform X2																															3.63807	3.74728
100056621	ACP5	-	acid phosphatase 5, tartrate resistant	54	ACP5	acid phosphatase 5, tartrate resistant	XP_023499904	tartrate-resistant acid phosphatase type 5 isoform X1		4.31969								5.22018					5.68616	5.55413		6.96786	5.43912	5.66948			6.38265								6.33582	6.41017
100033878	ACTB	-	actin beta	60	ACTB	actin beta	XP_023510770	actin, cytoplasmic 1 isoform X1		6.74268	6.04601	6.61669	6.27363							2.69156		6.8416	6.34703	6.91516	6.43803	6.66903	6.78005	6.87615	6.1667	14.0233	10.3174	9.73791	9.94297	10.5073	9.63234	10.4197	10.2295		9.30727	7.07114
100057678	ACTC1	-	actin, alpha, cardiac muscle 1	70	ACTC1	actin, alpha, cardiac muscle 1	XP_023476340	actin, alpha cardiac muscle 1																							7.20565
100050139	ACTG1	-	actin gamma 1	71	ACTG1	actin gamma 1	XP_023507564	actin, cytoplasmic 2						7.50843	6.41676	8.32665	7.92985	7.27417	7.04636	7.91319	8.29306									5.02485
100053070	ACTN1	-	actinin alpha 1	87	ACTN1	actinin alpha 1	XP_023483748,XP_023483749	alpha-actinin-1 isoform X1,alpha-actinin-1 isoform X2											2.63473											9.48359										2.32625
100066343	ACTN4	-	actinin alpha 4	81	ACTN4	actinin alpha 4	XP_023505436,XP_023505437	alpha-actinin-4 isoform X3,alpha-actinin-4 isoform X4																			5.61548			8.8878									4.94439	4.12242
100069908	ACTR1A	-	ARP1 actin related protein 1 homolog A	10121	ACTR1A	ARP1 actin related protein 1 homolog A	XP_023496043	alpha-centractin isoform X2																						5.84421
100063005	ACTR2	-	actin related protein 2	10097	ACTR2	ARP2 actin related protein 2 homolog	XP_001494439	actin-related protein 2 isoform X2			4.45062													6.19946					5.98518
100033909	ACTR3	ARP3	actin related protein 3	10096	ACTR3	ARP3 actin related protein 3 homolog	XP_023478573	actin-related protein 3			3.27559										4.07236			7.32957			6.37511	6.44778						8.19736
100070773	ADA	-	adenosine deaminase	100	ADA	adenosine deaminase	XP_023482382	adenosine deaminase isoform X2					4.59359								4.24922								6.34876
100068314	ADAM10	-	ADAM metallopeptidase domain 10	102	ADAM10	ADAM metallopeptidase domain 10	XP_023472424	disintegrin and metalloproteinase domain-containing protein 10 isoform X2																						7.5691
100058578	ADAM9	-	ADAM metallopeptidase domain 9	8754	ADAM9	ADAM metallopeptidase domain 9	XP_023486545	disintegrin and metalloproteinase domain-containing protein 9 isoform X2			5.71138												7.95907	7.74732			7.21587	7.80271				8.8906
100050348	ADD2	-	adducin 2	119	ADD2	adducin 2	XP_023474710	beta-adducin isoform X2						5.16269
100630294	ADIRF	-	adipogenesis regulatory factor	10974	ADIRF	adipogenesis regulatory factor	XP_023504435	adipogenesis regulatory factor																							7.56247
100147119	ADRA2A	-	adrenoceptor alpha 2A	150	ADRA2A	adrenoceptor alpha 2A	XP_023495218	alpha-2A adrenergic receptor					4.46917																2.74631	7.67716				7.15937
100064946	AEBP1	-	AE binding protein 1	165	AEBP1	AE binding protein 1	XP_023494751	adipocyte enhancer-binding protein 1 isoform X2		7.2605								3.69031												9.07157		7.11551								3.30102
100068108	AFAP1L2	-	actin filament associated protein 1 like 2	84632	AFAP1L2	actin filament associated protein 1 like 2	XP_023494696	actin filament-associated protein 1-like 2 isoform X2																				4.36814
100055671	AFM	-	afamin	173	AFM	afamin	XP_014594321	afamin isoform X2																															3.59311	3.86037
100066334	AGRN	-	agrin	375790	AGRN	agrin	XP_023491856	agrin isoform X8													7.46679
100065526	AGT	SERPINA8	angiotensinogen	183	AGT	angiotensinogen	XP_005602671	angiotensinogen											6.16157																					2.95235
100063459	AHNAK	-	AHNAK nucleoprotein	79026	AHNAK	AHNAK nucleoprotein	XP_023509978	neuroblast differentiation-associated protein AHNAK isoform X3				7.81198															3.04855			10.2955	9.94362			10.5976
100146176	AHNAK2	-	AHNAK nucleoprotein 2	113146	AHNAK2	AHNAK nucleoprotein 2	XP_023484177	LOW QUALITY PROTEIN: protein AHNAK2													3.5924
100068067	AHSG	-	alpha 2-HS glycoprotein	197	AHSG	alpha 2-HS glycoprotein	XP_005601929	alpha-2-HS-glycoprotein																													5.49304		7.68699	8.16073
100053366	AIDA	-	axin interactor, dorsalization associated	64853	AIDA	axin interactor, dorsalization associated	XP_023488481	axin interactor, dorsalization-associated protein isoform X2		2.97021																	4.49787						8.87762
100059133	AIMP2	-	aminoacyl tRNA synthetase complex interacting multifunctional protein 2	7965	AIMP2	aminoacyl tRNA synthetase complex interacting multifunctional protein 2	XP_023511026	aminoacyl tRNA synthase complex-interacting multifunctional protein 2 isoform X1																						6.77479
100054566	AK7	-	adenylate kinase 7	122481	AK7	adenylate kinase 7	XP_023484119	adenylate kinase 7 isoform X2			6.43778		5.78853			2.92041						4.89433	6.50909		7.57977	4.98577	7.30734		7.37016
100063263	AKAP12	-	A-kinase anchoring protein 12	9590	AKAP12	A-kinase anchoring protein 12	XP_005608237	A-kinase anchor protein 12 isoform X4					3.39506					4.6518										5.09588									6.19531
100052360	AKR1A1	-	aldo-keto reductase family 1 member A1	10327	AKR1A1	aldo-keto reductase family 1 member A1	XP_023486776	alcohol dehydrogenase																						5.84802									4.43889
100065145	AKR1B1	-	aldo-keto reductase family 1 member B	231	AKR1B1	aldo-keto reductase family 1 member B	XP_001500782	aldose reductase																						5.70487
100034206	ALB	-	albumin	213	ALB	albumin	NP_001075972	serum albumin precursor		6.70086	6.66206	8.23931	6.13556		7.17971		8.65256	6.98755	7.90719		7.33092	7.14659	7.46132	7.44758	7.95983	6.59086	7.83029	7.43538	7.61971	10.117	10.8591	9.40998	12.7444	11.6055	10.6203	8.71084	11.3276		12.7972	12.9545
100055479	ALDH16A1	-	aldehyde dehydrogenase 16 family member A1	126133	ALDH16A1	aldehyde dehydrogenase 16 family member A1	XP_023505903	aldehyde dehydrogenase family 16 member A1 isoform X4			5.1778								3.46061						4.81767				4.56566
100054931	ALDH1A1	ALDH-E1|ALHDII|RalDH1|ALDH1	aldehyde dehydrogenase 1 family member A1	216	ALDH1A1	aldehyde dehydrogenase 1 family member A1	XP_005605010	retinal dehydrogenase 1				2.70922									3.6865									9.08311									6.17055	5.80261
100060577	ALDH9A1	-	aldehyde dehydrogenase 9 family member A1	223	ALDH9A1	aldehyde dehydrogenase 9 family member A1	XP_023496571	4-trimethylaminobutyraldehyde dehydrogenase isoform X2																						6.76633										5.1865
100066121	ALDOA	-	aldolase, fructose-bisphosphate A	226	ALDOA	aldolase, fructose-bisphosphate A	XP_005598859	fructose-bisphosphate aldolase A isoform X2																						5.60104										4.76054
100058275	ALPL	-	alkaline phosphatase, biomineralization associated	249	ALPL	alkaline phosphatase, biomineralization associated	XP_005607437	alkaline phosphatase, tissue-nonspecific isozyme isoform X2		2.07413
100059978	AMZ1	-	archaelysin family metallopeptidase 1	155185	AMZ1	archaelysin family metallopeptidase 1	XP_001492430	archaemetzincin-1													2.31493
100072709	ANKFY1	-	ankyrin repeat and FYVE domain containing 1	51479	ANKFY1	ankyrin repeat and FYVE domain containing 1	XP_005597735	rabankyrin-5 isoform X2																						5.01033
100055262	ANO6	-	anoctamin 6	196527	ANO6	anoctamin 6	XP_023499191	anoctamin-6 isoform X4																			5.10211										6.6837
100054456	ANO9	TMEM16J	anoctamin 9	338440	ANO9	anoctamin 9	XP_023510618	anoctamin-9 isoform X3																						4.36814
100065117	ANP32A	-	acidic nuclear phosphoprotein 32 family member A	8125	ANP32A	acidic nuclear phosphoprotein 32 family member A	XP_005603027	acidic leucine-rich nuclear phosphoprotein 32 family member A isoform X6		2.66919
100033940	ANXA1	-	annexin A1	301	ANXA1	annexin A1	NP_001075336	annexin A1		8.79808		9.71517			9.62954		7.88551		9.94965		8.18284									11.6175									8.2785	7.35931
100067174	ANXA13	-	annexin A13	312	ANXA13	annexin A13	XP_023504692	annexin A13 isoform X3																						6.40774
100054320	ANXA2	-	annexin A2	302	ANXA2	annexin A2	XP_023492402	annexin A2 isoform X1		6.23197	6.07328	8.91211	6.99198		7.26604		5.91227	7.27808	7.87338	6.13783	6.88215									11.826	11.4488	11.0051		11.2508	9.89921	8.35107			4.90362	4.95443
100059394	ANXA3	-	annexin A3	306	ANXA3	annexin A3	XP_023493650	annexin A3				4.12615							4.26431																				4.08457	4.28799
100050657	ANXA4	-	annexin A4	307	ANXA4	annexin A4	XP_023474726	annexin A4																						6.07872										2.29619
100072241	ANXA5	-	annexin A5	308	ANXA5	annexin A5	XP_023492389	annexin A5 isoform X2			5.56998	5.47596			5.74749	4.12706			6.21047			5.44251			6.32056	5.478	6.36706	5.78832	6.72833		8.95207		8.43729		8.86672				5.56599	5.21405
100071569	ANXA6	-	annexin A6	309	ANXA6	annexin A6	XP_023473157	annexin A6 isoform X2				3.93149																	5.20664	7.4759
100072856	ANXA7	-	annexin A7	310	ANXA7	annexin A7	XP_001503911	annexin A7 isoform X2																						4.76203
100056103	AP2A1	-	adaptor related protein complex 2 subunit alpha 1	160	AP2A1	adaptor related protein complex 2 subunit alpha 1	XP_023505948	AP-2 complex subunit alpha-1 isoform X2																						5.61439
100058050	AP2B1	-	adaptor related protein complex 2 subunit beta 1	163	AP2B1	adaptor related protein complex 2 subunit beta 1	XP_014597308	AP-2 complex subunit beta isoform X2			4.66414
100068522	AP3D1	-	adaptor related protein complex 3 subunit delta 1	8943	AP3D1	adaptor related protein complex 3 subunit delta 1	XP_023500115	AP-3 complex subunit delta-1 isoform X3					4.52168								2.93157													5.90557
100057559	AP5B1	-	adaptor related protein complex 5 subunit beta 1	91056	AP5B1	adaptor related protein complex 5 subunit beta 1	XP_023510232	AP-5 complex subunit beta-1					8.58406
100062583	APOA1	-	apolipoprotein A1	335	APOA1	apolipoprotein A1	XP_005611649	apolipoprotein A-I			5.72348				5.59297							6.50641	6.64179	6.51726		7.46932	7.14934	6.9344					8.68534				9.39403		8.66771	8.93372
100066043	APOA2	Apo-AII|ApoA-II	apolipoprotein A2	336	APOA2	apolipoprotein A2	XP_001503846	apolipoprotein A-II																													5.79351
111774219	APOC3	Apo-CIII|ApoC-III	apolipoprotein C3	345	APOC3	apolipoprotein C3	XP_023500646	apolipoprotein C-III																						6.7447
100069410	APOD	-	apolipoprotein D	347	APOD	apolipoprotein D	XP_005601952	apolipoprotein D isoform X2																						5.27504
100068170	APPL2	-	adaptor protein, phosphotyrosine interacting with PH domain and leucine zipper 2	55198	APPL2	adaptor protein, phosphotyrosine interacting with PH domain and leucine zipper 2	XP_023487590	DCC-interacting protein 13-beta isoform X6			3.14861
100069916	AQP1	-	aquaporin 1 (Colton blood group)	358	AQP1	aquaporin 1 (Colton blood group)	XP_001499682	aquaporin-1					4.67661																	10.2018
100050816	ARF4	-	ADP ribosylation factor 4	378	ARF4	ADP ribosylation factor 4	XP_001489917	ADP-ribosylation factor 4																						7.97177
100065920	ARF6	-	ADP ribosylation factor 6	382	ARF6	ADP ribosylation factor 6	XP_005603520	ADP-ribosylation factor 6																						7.22834
100069347	ARHGAP17	-	Rho GTPase activating protein 17	55114	ARHGAP17	Rho GTPase activating protein 17	XP_023471857	rho GTPase-activating protein 17 isoform X3																				3.88411				3.4678
100073070	ARHGAP18	-	Rho GTPase activating protein 18	93663	ARHGAP18	Rho GTPase activating protein 18	XP_023506824	rho GTPase-activating protein 18 isoform X4					4.07005												5.3465
100050074	ARHGAP27	-	Rho GTPase activating protein 27	201176	ARHGAP27	Rho GTPase activating protein 27	XP_023508126	rho GTPase-activating protein 27 isoform X6																					4.11145	4.68465
100064564	ARHGAP39	-	Rho GTPase activating protein 39	80728	ARHGAP39	Rho GTPase activating protein 39	XP_023505007	rho GTPase-activating protein 39 isoform X4					2.08246					3.29366													7.00439			5.85833	6.32213
100147041	ARHGAP6	-	Rho GTPase activating protein 6	395	ARHGAP6	Rho GTPase activating protein 6	XP_023489659	rho GTPase-activating protein 6 isoform X1																													7.51325
100049942	ARHGDIA	-	Rho GDP dissociation inhibitor alpha	396	ARHGDIA	Rho GDP dissociation inhibitor alpha	XP_023507541	rho GDP-dissociation inhibitor 1			5.80162	6.4422									4.61512					7.77808			6.63151	7.1812	9.16574					9.56485	9.65247		6.59618	5.90639
100064001	ARHGDIB	-	Rho GDP dissociation inhibitor beta	397	ARHGDIB	Rho GDP dissociation inhibitor beta	XP_023498941	rho GDP-dissociation inhibitor 2																																3.90381
100060769	ARHGEF16	-	Rho guanine nucleotide exchange factor 16	27237	ARHGEF16	Rho guanine nucleotide exchange factor 16	XP_023491712	rho guanine nucleotide exchange factor 16																					3.28563
100071691	ARHGEF37	-	Rho guanine nucleotide exchange factor 37	389337	ARHGEF37	Rho guanine nucleotide exchange factor 37	XP_023473222	rho guanine nucleotide exchange factor 37 isoform X3																											7.76035
100072908	ARL13B	-	ADP ribosylation factor like GTPase 13B	200894	ARL13B	ADP ribosylation factor like GTPase 13B	XP_023479767	ADP-ribosylation factor-like protein 13B isoform X7																						6.79753
100059896	ARL3	-	ADP ribosylation factor like GTPase 3	403	ARL3	ADP ribosylation factor like GTPase 3	XP_001498643	ADP-ribosylation factor-like protein 3																						7.41041
100052198	ARL8A	-	ADP ribosylation factor like GTPase 8A	127829	ARL8A	ADP ribosylation factor like GTPase 8A	XP_023488567	ADP-ribosylation factor-like protein 8A																						5.84905
100052748	ARL8B	-	ADP ribosylation factor like GTPase 8B	55207	ARL8B	ADP ribosylation factor like GTPase 8B	XP_001496264	ADP-ribosylation factor-like protein 8B																						5.39695
100055205	ARMC4	-	armadillo repeat containing 4	55130	ARMC4	armadillo repeat containing 4	XP_023488015	armadillo repeat-containing protein 4 isoform X3									2.33791
100059292	ARPC1B	-	actin related protein 2/3 complex subunit 1B	10095	ARPC1B	actin related protein 2/3 complex subunit 1B	XP_023511070	actin-related protein 2/3 complex subunit 1B isoform X2																						6.9571
100058331	ARPC2	-	actin related protein 2/3 complex subunit 2	10109	ARPC2	actin related protein 2/3 complex subunit 2	XP_023498089	actin-related protein 2/3 complex subunit 2			5.30173									3.53928																8.03683
100051848	ARPC5	-	actin related protein 2/3 complex subunit 5	10092	ARPC5	actin related protein 2/3 complex subunit 5	XP_001915131	actin-related protein 2/3 complex subunit 5		4.95201										4.14869								4.48523			7.33101			7.61169
100067289	ARPC5L	-	actin related protein 2/3 complex subunit 5 like	81873	ARPC5L	actin related protein 2/3 complex subunit 5 like	XP_001502092	actin-related protein 2/3 complex subunit 5-like protein		3.07017																			4.63581				6.41342
100069511	ARPP19	-	cAMP regulated phosphoprotein 19	10776	ARPP19	cAMP regulated phosphoprotein 19	XP_014589340	cAMP-regulated phosphoprotein 19 isoform X1																		4.27925
100073230	ARSK	-	arylsulfatase family member K	153642	ARSK	arylsulfatase family member K	XP_023473731	arylsulfatase K isoform X2																						4.52982										2.95103
100064920	ATG16L1	-	autophagy related 16 like 1	55054	ATG16L1	autophagy related 16 like 1	XP_023498367	autophagy-related protein 16-1 isoform X8																					4.12615
100061410	ATG3	-	autophagy related 3	64422	ATG3	autophagy related 3	XP_001503039	ubiquitin-like-conjugating enzyme ATG3 isoform X2																6.30367	6.14139		6.35163	6.5771
100054298	ATIC	-	5-aminoimidazole-4-carboxamide ribonucleotide formyltransferase/IMP cyclohydrolase	471	ATIC	5-aminoimidazole-4-carboxamide ribonucleotide formyltransferase/IMP cyclohydrolase	XP_023498047	bifunctional purine biosynthesis protein PURH																																2.34673
100070059	ATL2	-	atlastin GTPase 2	64225	ATL2	atlastin GTPase 2	XP_023474982	atlastin-2 isoform X3																										6.33394
100054275	ATL3	-	atlastin GTPase 3	25923	ATL3	atlastin GTPase 3	XP_023510037	atlastin-3 isoform X2																						7.79902
100071499	ATOX1	-	antioxidant 1 copper chaperone	475	ATOX1	antioxidant 1 copper chaperone	XP_023473142	copper transport protein ATOX1												1.86659
100034139	ATP1A1	-	ATPase Na+/K+ transporting subunit alpha 1	476	ATP1A1	ATPase Na+/K+ transporting subunit alpha 1	XP_023495992	sodium/potassium-transporting ATPase subunit alpha-1 isoform X2								4.12928														7.95751
100058251	ATP1A2	-	ATPase Na+/K+ transporting subunit alpha 2	477	ATP1A2	ATPase Na+/K+ transporting subunit alpha 2	XP_001915271	sodium/potassium-transporting ATPase subunit alpha-2																						6.41981
791242	ATP2A2	-	ATPase sarcoplasmic/endoplasmic reticulum Ca2+ transporting 2	488	ATP2A2	ATPase sarcoplasmic/endoplasmic reticulum Ca2+ transporting 2	XP_023502376	sarcoplasmic/endoplasmic reticulum calcium ATPase 2 isoform X1					3.05355						4.51317											6.71521
100051636	ATP2B1	-	ATPase plasma membrane Ca2+ transporting 1	490	ATP2B1	ATPase plasma membrane Ca2+ transporting 1	XP_023487376	plasma membrane calcium-transporting ATPase 1 isoform X3				3.57701																	6.41217						7.6319
100052131	ATP5PO	ATP5O	ATP synthase peripheral stalk subunit OSCP	539	ATP5PO	ATP synthase peripheral stalk subunit OSCP	XP_001497214	ATP synthase subunit O, mitochondrial							4.38991
100057118	ATP6AP2	-	ATPase H+ transporting accessory protein 2	10159	ATP6AP2	ATPase H+ transporting accessory protein 2	NP_001296335	renin receptor precursor					7.50231						6.14991									4.23665		7.34563
100052802	ATP6V0A1	-	ATPase H+ transporting V0 subunit a1	535	ATP6V0A1	ATPase H+ transporting V0 subunit a1	XP_003362600	V-type proton ATPase 116 kDa subunit a isoform X4				1.73916																		6.52977
100055525	ATP6V1B2	-	ATPase H+ transporting V1 subunit B2	526	ATP6V1B2	ATPase H+ transporting V1 subunit B2	XP_023491871	V-type proton ATPase subunit B, brain isoform			4.47353
100057005	ATP6V1C2	-	ATPase H+ transporting V1 subunit C2	245973	ATP6V1C2	ATPase H+ transporting V1 subunit C2	XP_001503590	V-type proton ATPase subunit C 2 isoform X3																						6.44842
100052659	ATP6V1D	-	ATPase H+ transporting V1 subunit D	51382	ATP6V1D	ATPase H+ transporting V1 subunit D	XP_001499780	V-type proton ATPase subunit D																						5.21292
100049854	ATP6V1E1	-	ATPase H+ transporting V1 subunit E1	529	ATP6V1E1	ATPase H+ transporting V1 subunit E1	XP_001489754	V-type proton ATPase subunit E 1											4.15615											4.71458
100051132	ATP6V1G1	-	ATPase H+ transporting V1 subunit G1	9550	ATP6V1G1	ATPase H+ transporting V1 subunit G1	XP_023484509	V-type proton ATPase subunit G 1					2.85872		5.88636				6.28311					4.1884		5.37705	4.09862	5.10806	4.79296	6.45362
100054947	ATP6V1H	-	ATPase H+ transporting V1 subunit H	51606	ATP6V1H	ATPase H+ transporting V1 subunit H	XP_023504386	V-type proton ATPase subunit H isoform X3					5.03852						4.74996																	5.73677
100062902	ATP8A1	-	ATPase phospholipid transporting 8A1	10396	ATP8A1	ATPase phospholipid transporting 8A1	XP_023493924	phospholipid-transporting ATPase IA isoform X1		4.09988																			3.43042	8.06797
100034203	B2M	-	beta-2-microglobulin	567	B2M	beta-2-microglobulin	XP_005602652	beta-2-microglobulin isoform X1			4.61865																	4.47664
100063587	B3GAT3	-	beta-1,3-glucuronyltransferase 3	26229	B3GAT3	beta-1,3-glucuronyltransferase 3	XP_014585105	galactosylgalactosylxylosylprotein 3-beta-glucuronosyltransferase 3 isoform X2																						5.23546
102148196	B3GNT7	-	UDP-GlcNAc:betaGal beta-1,3-N-acetylglucosaminyltransferase 7	93010	B3GNT7	UDP-GlcNAc:betaGal beta-1,3-N-acetylglucosaminyltransferase 7	XP_023498319	UDP-GlcNAc:betaGal beta-1,3-N-acetylglucosaminyltransferase 7		3.68605																		4.91332					6.69307
100068209	B4GALT1	-	beta-1,4-galactosyltransferase 1	2683	B4GALT1	beta-1,4-galactosyltransferase 1	XP_023483236	beta-1,4-galactosyltransferase 1		9.6331	7.67377	7.96145	8.01195		2.90606									6.21352		5.52551	4.83825	5.59087			8.99952	9.97212		8.7223	6.7896
100066144	B4GALT3	-	beta-1,4-galactosyltransferase 3	8703	B4GALT3	beta-1,4-galactosyltransferase 3	XP_023496606	beta-1,4-galactosyltransferase 3 isoform X2		8.61154			5.57131									9.70195	10.0976	9.06838	7.52474	9.27412	9.42154	9.06434	6.42918	7.33244	10.2165	11.2644	9.95396	9.18356		10.8602	8.02625
100071082	B4GALT4	-	beta-1,4-galactosyltransferase 4	8702	B4GALT4	beta-1,4-galactosyltransferase 4	XP_023479485	beta-1,4-galactosyltransferase 4																						6.64775										4.07228
100071419	B4GALT5	-	beta-1,4-galactosyltransferase 5	9334	B4GALT5	beta-1,4-galactosyltransferase 5	XP_023482492	beta-1,4-galactosyltransferase 5																						5.71551										1.73816
100050207	BAIAP2	-	BAI1 associated protein 2,BAR/IMD domain containing adaptor protein 2	10458	BAIAP2	BAI1 associated protein 2	XP_014593540,XP_023507596,XP_023507597	brain-specific angiogenesis inhibitor 1-associated protein 2 isoform X1,brain-specific angiogenesis inhibitor 1-associated protein 2 isoform X4,brain-specific angiogenesis inhibitor 1-associated protein 2 isoform X5								7.25314	4.73433	6.50846	5.00266	6.71493	6.58684					4.13274						5.97684				6.20746
100062881	BAIAP2L1	-	BAI1 associated protein 2 like 1	55971	BAIAP2L1	BAI1 associated protein 2 like 1	XP_023511038	brain-specific angiogenesis inhibitor 1-associated protein 2-like protein 1																										4.39081
100069914	BASP1	-	brain abundant membrane attached signal protein 1	10409	BASP1	brain abundant membrane attached signal protein 1	XP_023481587	brain acid soluble protein 1		7.61574		7.93611	8.9745	10.1973	10.5352	8.7737	7.1919	10.2153	10.0024	9.02639	8.50997	7.02591	8.90761	7.66306	10.0079	7.10957	9.48125	8.65739	9.4775	12.1056	10.6011	11.2198	9.74418	10.9078	10.5663	12.0114	9.71997			3.33999
100070622	BCAM	-	basal cell adhesion molecule	4059	BCAM	basal cell adhesion molecule (Lutheran blood group)	XP_023505641	basal cell adhesion molecule isoform X2				2.87629																					5.1815
100053354	BCAS1	-	brain enriched myelin associated protein 1,breast carcinoma amplified sequence 1	8537	BCAS1	breast carcinoma amplified sequence 1	XP_005604849,XP_014590775	breast carcinoma-amplified sequence 1 isoform X2,breast carcinoma-amplified sequence 1 isoform X4					4.21808					5.63387											5.07673	7.41523
100064761	BLVRA	-	biliverdin reductase A	644	BLVRA	biliverdin reductase A	XP_005609164	biliverdin reductase A isoform X6																																0.805375
100034048	BMP4	-	bone morphogenetic protein 4	652	BMP4	bone morphogenetic protein 4	XP_005605225	bone morphogenetic protein 4 isoform X1																				4.2991					6.54515
100053608	BPNT1	-	3'(2'), 5'-bisphosphate nucleotidase 1	10380	BPNT1	3'(2'), 5'-bisphosphate nucleotidase 1	XP_014593539	3(2),5-bisphosphate nucleotidase 1 isoform X2			5.09162																3.62059
100067414	BPNT2	IMPAD1	3'(2'), 5'-bisphosphate nucleotidase 2	54928	IMPAD1	inositol monophosphatase domain containing 1	XP_023504338	inositol monophosphatase 3		4.76718								3.44745											4.27999				6.89033
100058184	BRK1	-	BRICK1 subunit of SCAR/WAVE actin nucleating complex	55845	BRK1	BRICK1, SCAR/WAVE actin nucleating complex subunit	XP_001493938	protein BRICK1					2.95023			4.03298																		5.71515
100053271	BROX	-	BRO1 domain and CAAX motif containing	148362	BROX	BRO1 domain and CAAX motif containing	XP_023488478	BRO1 domain-containing protein BROX																						5.44102
100059579	BRWD1	-	bromodomain and WD repeat domain containing 1	54014	BRWD1	bromodomain and WD repeat domain containing 1	XP_023485933	bromodomain and WD repeat-containing protein 1 isoform X2																																2.64876
100052923	BSPRY	-	B-box and SPRY domain containing	54836	BSPRY	B-box and SPRY domain containing	XP_023484456	B box and SPRY domain-containing protein isoform X2																						5.63456
100063800	BTD	-	biotinidase	686	BTD	biotinidase	XP_005600978	biotinidase																																4.67728
100050269	BUB3	-	BUB3, mitotic checkpoint protein	9184	BUB3	BUB3, mitotic checkpoint protein	XP_005602229	mitotic checkpoint protein BUB3 isoform X4																											6.07305
100058439	C11H17orf75	-	chromosome 11 C17orf75 homolog	64149	C17orf75	chromosome 17 open reading frame 75	XP_005597644	protein Njmu-R1 isoform X2				2.18552
100069997	C13H16orf89	-	chromosome 13 C16orf89 homolog	146556	C16orf89	chromosome 16 open reading frame 89	XP_001499741	UPF0764 protein C16orf89 homolog																															3.77326	3.76139
100058097	C1QA	-	complement C1q A chain	712	C1QA	complement C1q A chain	XP_005607427	complement C1q subcomponent subunit A																						5.21187
100071667	C1QB	-	complement C1q B chain	713	C1QB	complement C1q B chain	XP_005607425	complement C1q subcomponent subunit B																						6.71959
100060297	C1R	-	complement C1r	715	C1R	complement C1r	XP_005610953	complement C1r subcomponent				4.18658																									8.50088
100066633	C20H6orf132	-	chromosome 20 C6orf132 homolog	647024	C6orf132	chromosome 6 open reading frame 132	XP_023480701	uncharacterized protein C6orf132 homolog			6.06368	7.71253	6.5454		6.29118			6.53381	6.4038				5.19739	4.97389	5.35769			5.34596	5.09187	9.11588	9.86768	8.11061		10.2203	9.43966
100065794	C21H5orf51	-	chromosome 21 C5orf51 homolog	285636	C5orf51	chromosome 5 open reading frame 51	XP_023481469	UPF0600 protein C5orf51 homolog																			4.70879
100630016	C2H1orf210	-	chromosome 2 C1orf210 homolog	149466	C1orf210	chromosome 1 open reading frame 210	XP_005607190	type III endosome membrane protein TEMP																					4.927
100055379	C3H4orf19	-	chromosome 3 C4orf19 homolog	55286	C4orf19	chromosome 4 open reading frame 19	XP_023494012	uncharacterized protein C4orf19 homolog					4.5358														4.61135			7.25616
100056222	C4BPA	-	complement component 4 binding protein alpha	722	C4BPA	complement component 4 binding protein alpha	XP_014594955	C4b-binding protein alpha chain									6.37159													6.16444
100067655	C5	-	complement C5	727	C5	complement C5	XP_023484552	complement C5			4.61394								3.90949										2.98865								8.31777
100055935	C5H1orf116	-	chromosome 5 C1orf116 homolog	79098	C1orf116	chromosome 1 open reading frame 116	XP_023496230	specifically androgen-regulated gene protein isoform X2								4.64576				4.24428
100065952	C6	-	complement C6	729	C6	complement C6	XP_023481470	complement component C6					1.02871																										6.94474	6.94322
100050059	CA2	-	carbonic anhydrase 2	760	CA2	carbonic anhydrase 2	XP_001488540	carbonic anhydrase 2																																2.92208
100063745	CAB39	-	calcium binding protein 39	51719	CAB39	calcium binding protein 39	XP_023498301	calcium-binding protein 39				5.13599									4.08134									7.29563
100061486	CACYBP	-	calcyclin binding protein	27101	CACYBP	calcyclin binding protein	XP_023496350	calcyclin-binding protein isoform X1																																0.588709
100062374	CADM1	-	cell adhesion molecule 1	23705	CADM1	cell adhesion molecule 1	XP_001502357	cell adhesion molecule 1 isoform X6				4.34327							5.06979											7.08343				7.31814
100062752	CALM1	-	calmodulin 1	801	CALM1	calmodulin 1	XP_023484032	calmodulin-1		4.40749		5.2199			8.22694	8.76005	6.91528	9.06113	8.74873	8.49498	7.53341					5.39266	5.95482	6.26671	5.99544				7.01525			6.85723	7.89409
100064107	CALR	-	calreticulin	811	CALR	calreticulin	XP_001504932	calreticulin		8.06393	8.69811	8.71273			7.99112				8.90881			9.49562	9.03081	8.65953	8.39399	9.5141	9.05156	9.71505	8.40863		10.6913	9.98911	10.2952	10.2868	11.5551	10.4556	10.5824		5.45743	5.89397
100056849	CALU	-	calumenin	813	CALU	calumenin	XP_001502741	calumenin isoform X1											2.85645
100058333	CAND1	-	cullin associated and neddylation dissociated 1	55832	CAND1	cullin associated and neddylation dissociated 1	XP_023499729	cullin-associated NEDD8-dissociated protein 1 isoform X2																						5.94652
100057405	CANT1	-	calcium activated nucleotidase 1	124583	CANT1	calcium activated nucleotidase 1	XP_014593711	soluble calcium-activated nucleotidase 1 isoform X2																						6.70984										3.90545
100067402	CANX	-	calnexin	821	CANX	calnexin	XP_023472797	calnexin			5.89799	6.03765	6.91444		9.56058														3.62281	9.28383	10.168			9.2094	10.7056
100068319	CAP1	-	cyclase associated actin cytoskeleton regulatory protein 1	10487	CAP1	cyclase associated actin cytoskeleton regulatory protein 1	XP_014592784	adenylyl cyclase-associated protein 1 isoform X2			5.38464								5.55741				5.58442			6.22176							8.66416
100053297	CAPG	-	capping actin protein, gelsolin like	822	CAPG	capping actin protein, gelsolin like	XP_023474576	macrophage-capping protein isoform X2					2.91739						3.69488													5.60671
100051106	CAPN1	-	calpain 1	823	CAPN1	calpain 1	XP_023510168	calpain-1 catalytic subunit					4.84955			4.2762									7.40684	6.32769			7.13863	8.11593	8.41439			8.91367
100055184	CAPN2	-	calpain 2	824	CAPN2	calpain 2	XP_023488445	calpain-2 catalytic subunit								2.82609						5.88274			6.56828	6.18921	6.75034		6.45446							8.46736
100063478	CAPN5	-	calpain 5	726	CAPN5	calpain 5	XP_001494736	calpain-5																						7.34988
100052592	CAPN7	-	calpain 7	23473	CAPN7	calpain 7	XP_023476674	calpain-7 isoform X2			3.78848				3.95345																			5.26649
100065259	CAPS	-	calcyphosine	828	CAPS	calcyphosine	XP_001495950	calcyphosin					3.42102					5.52929									3.92552									6.84285			5.54841	5.9542
100063967	CAPZA1	-	capping actin protein of muscle Z-line subunit alpha 1	829	CAPZA1	capping actin protein of muscle Z-line subunit alpha 1	XP_023497179	F-actin-capping protein subunit alpha-1				3.79618									4.801									8.04789
100071181	CAPZA2	-	capping actin protein of muscle Z-line subunit alpha 2	830	CAPZA2	capping actin protein of muscle Z-line subunit alpha 2	NP_001107614	F-actin-capping protein subunit alpha-2									3.00265												4.36709					5.32369
100056542	CARD14	-	caspase recruitment domain family member 14	79092	CARD14	caspase recruitment domain family member 14	XP_023507625	caspase recruitment domain-containing protein 14 isoform X3								3.92201
100052653	CARMIL1	-	capping protein regulator and myosin 1 linker 1	55604	CARMIL1	capping protein regulator and myosin 1 linker 1	XP_001915849	F-actin-uncapping protein LRRC16A isoform X7									2.68068
100068258	CASP7	-	caspase 7	840	CASP7	caspase 7	XP_014588814	caspase-7 isoform X1					4.31027																4.687								5.48459
100073225	CAST	-	calpastatin	831	CAST	calpastatin	XP_014586245	calpastatin isoform X18												4.82635		5.91855			7.30424		6.28935		7.972							6.034
100060647	CAT	-	catalase	847	CAT	catalase	XP_001914753	catalase isoform X1																																3.11932
100057554	CCAR2	-	cell cycle and apoptosis regulator 2	57805	CCAR2	cell cycle and apoptosis regulator 2	XP_023491921	cell cycle and apoptosis regulator protein 2 isoform X3																										6.13974
111768628	CCDC168	-	coiled-coil domain containing 168	643677	CCDC168	coiled-coil domain containing 168	XP_023477576	coiled-coil domain-containing protein 168					4.16688
100065340	CCM2	-	CCM2 scaffold protein	83605	CCM2	CCM2 scaffold protein	XP_023494798	cerebral cavernous malformations 2 protein isoform X5																						3.87804
100073098	CCN2	CTGF	cellular communication network factor 2	1490	CCN2	cellular communication network factor 2	XP_023506869	connective tissue growth factor				5.67762							3.54028											7.57531										4.16631
100059914	CCT2	-	chaperonin containing TCP1 subunit 2	10576	CCT2	chaperonin containing TCP1 subunit 2	XP_023499756	T-complex protein 1 subunit beta																						6.9939
100057839	CCT3	-	chaperonin containing TCP1 subunit 3	7203	CCT3	chaperonin containing TCP1 subunit 3	XP_001500149	T-complex protein 1 subunit gamma													2.70113									8.45516										4.15696
100070912	CCT5	-	chaperonin containing TCP1 subunit 5	22948	CCT5	chaperonin containing TCP1 subunit 5	XP_001500635	T-complex protein 1 subunit epsilon																											6.65076
100060692	CCT6A	-	chaperonin containing TCP1 subunit 6A	908	CCT6A	chaperonin containing TCP1 subunit 6A	XP_001499464	T-complex protein 1 subunit zeta																						4.55833
100050014	CCT7	-	chaperonin containing TCP1 subunit 7	10574	CCT7	chaperonin containing TCP1 subunit 7	XP_001488416	T-complex protein 1 subunit eta																						5.29653
100068163	CD109	-	CD109 molecule	135228	CD109	CD109 molecule	XP_023506422,XP_023506423	CD109 antigen isoform X1,CD109 antigen isoform X2			5.95889		6.65764																							7.51735			5.96917	5.93843
100057656	CD55	-	CD55 molecule (Cromer blood group)	1604	CD55	CD55 molecule (Cromer blood group)	XP_023496567	complement decay-accelerating factor isoform X6																										5.63491
100054450	CD5L	-	CD5 molecule like	922	CD5L	CD5 molecule like	XP_005610044	CD5 antigen-like																						9.27303
100071644	CD74	-	CD74 molecule	972	CD74	CD74 molecule	NP_001093240	HLA class II histocompatibility antigen gamma chain																						7.97355
100060480	CD81	-	CD81 molecule	975	CD81	CD81 molecule	XP_023510477	CD81 antigen													2.9822									7.31343
100064394	CD99	-	CD99 molecule (Xg blood group)	4267	CD99	CD99 molecule (Xg blood group)	XP_023489641,XP_023489645	CD99 antigen isoform X4,CD99 antigen isoform X8													4.68762													5.35646
100069582	CD99L2	-	CD99 molecule like 2	83692	CD99L2	CD99 molecule like 2	XP_023490066	CD99 antigen-like protein 2 isoform X2																																4.85125
100055173	CDC37	-	cell division cycle 37, HSP90 cochaperone	11140	CDC37	cell division cycle 37	XP_023501205	hsp90 co-chaperone Cdc37					3.33743														4.14094									5.86923
100058188	CDC42	-	cell division cycle 42	998	CDC42	cell division cycle 42	XP_023482380	cell division control protein 42 homolog isoform X1																						4.63575
100066844	CDH1	-	cadherin 1	999	CDH1	cadherin 1	XP_023492960	cadherin-1		4.45897																	7.47094	6.73132		8.27426
100052434	CDS1	-	CDP-diacylglycerol synthase 1	1040	CDS1	CDP-diacylglycerol synthase 1	XP_001915418	phosphatidate cytidylyltransferase 1											3.08429																5.88579
100051124	CFB	-	complement factor B	629	CFB	complement factor B	XP_001492602	complement factor B																																1.55572
100072852	CFI	-	complement factor I	3426	CFI	complement factor I	XP_014593435	complement factor I isoform X2																															7.39772	7.6532
100057603	CFL1	-	cofilin 1	1072	CFL1	cofilin 1	XP_001494584	cofilin-1									4.7078				4.85549									8.18532									4.80885	4.80735
100051317	CFP	-	complement factor properdin	5199	CFP	complement factor properdin	XP_001492706	properdin				0.844546									2.27346									6.926				6.38827					3.86324
100071259	CFTR	-	CF transmembrane conductance regulator	1080	CFTR	cystic fibrosis transmembrane conductance regulator	NP_001103980	cystic fibrosis transmembrane conductance regulator								2.48898
100055408	CGREF1	-	cell growth regulator with EF-hand domain 1	10669	CGREF1	cell growth regulator with EF-hand domain 1	XP_003363076	cell growth regulator with EF hand domain protein 1					4.29506									6.37313	6.85736	6.36527		6.23957	6.79857									7.18249
111770391	CHGA	-	chromogranin A	1113	CHGA	chromogranin A	XP_023484074	chromogranin-A		8.2879	8.5611		6.78411					7.12805																	5.13984				9.08701	9.38234
100065255	CHIT1	-	chitinase 1	1118	CHIT1	chitinase 1	NP_001137269	chitotriosidase-1 precursor																												7.62461			7.29682	7.19288
102149828	CHMP1B	-	charged multivesicular body protein 1B	57132	CHMP1B	charged multivesicular body protein 1B	XP_005615137	charged multivesicular body protein 1b					4.76198							3.93348							3.22936						7.09255				8.90204
100051233	CHMP4A	-	charged multivesicular body protein 4A	29082	CHMP4A	charged multivesicular body protein 4A	XP_001918398	LOW QUALITY PROTEIN: charged multivesicular body protein 4a																								4.68991
100069227	CHMP4B	-	charged multivesicular body protein 4B	128866	CHMP4B	charged multivesicular body protein 4B	XP_023482148	charged multivesicular body protein 4b		4.04754						2.66421													3.58015	8.14461
100068283	CHMP5	-	charged multivesicular body protein 5	51510	CHMP5	charged multivesicular body protein 5	XP_023483237	charged multivesicular body protein 5				3.71348								3.89617									3.55483
100050276	CHMP6	-	charged multivesicular body protein 6	79643	CHMP6	charged multivesicular body protein 6	XP_023507608	charged multivesicular body protein 6																						5.50195
100146378	CHST14	-	carbohydrate sulfotransferase 14	113189	CHST14	carbohydrate sulfotransferase 14	XP_023475742	carbohydrate sulfotransferase 14																																1.26939
100055201	CKB	-	creatine kinase B	1152	CKB	creatine kinase B	XP_023484241	creatine kinase B-type																						6.0955										3.50067
100063403	CLDN23	-	claudin 23	137075	CLDN23	claudin 23	XP_014592176	claudin-23		6.29715	4.51482			5.88147		5.20797			5.53689	4.56931	4.87799									7.53123	8.02647			6.98277
100059922	CLDN3	-	claudin 3	1365	CLDN3	claudin 3	XP_005614765	claudin-3													3.40885
100059948	CLDN4	-	claudin 4	1364	CLDN4	claudin 4	XP_005598745	claudin-4																						5.5897
100053505	CLDN8	-	claudin 8	9073	CLDN8	claudin 8	XP_005606177	claudin-8																						4.99671
100058853	CLIC1	-	chloride intracellular channel 1	1192	CLIC1	chloride intracellular channel 1	XP_014589790	chloride intracellular channel protein 1		10.5886	9.49342	9.78759	10.1459		9.91118	8.49482	7.25861	10.3581	10.0868	9.33894	8.16073	11.2657	11.0545	11.3373	10.4658	10.7703	11.2061	11.2276	10.2357	13.6046	13.1906	13.1912	14.0985	13.1215	12.6007	12.3552	12.7222		9.49767	8.81173
100071457	CLIC4	-	chloride intracellular channel 4	25932	CLIC4	chloride intracellular channel 4	XP_023491248	chloride intracellular channel protein 4		4.71968		4.62807					5.37438				5.09348									9.96438	7.94656	7.7879		8.66885			6.49386
100062364	CLIC6	-	chloride intracellular channel 6	54102	CLIC6	chloride intracellular channel 6	XP_001494002	chloride intracellular channel protein 6 isoform X2		7.41785					6.16547	6.15044		6.52259	6.26243	6.11848	5.51185			7.32292		6.32497		7.91486			8.72642		9.79066				9.98925
100071176	CLINT1	-	clathrin interactor 1	9685	CLINT1	clathrin interactor 1	XP_023473082	clathrin interactor 1 isoform X2																										5.67073
100052699	CLN5	-	CLN5, intracellular trafficking protein	1203	CLN5	CLN5, intracellular trafficking protein	XP_023477470	ceroid-lipofuscinosis neuronal protein 5																																1.63064
100070653	CLPTM1	-	CLPTM1, transmembrane protein	1209	CLPTM1	CLPTM1, transmembrane protein	XP_023505649	cleft lip and palate transmembrane protein 1 isoform X2																										2.9402
100055375	CLTA	clc	clathrin light chain A	1211	CLTA	clathrin light chain A	NP_001152806	clathrin light chain A																						5.51847
100068882	CLTB	-	clathrin light chain B	1212	CLTB	clathrin light chain B	XP_014585984	clathrin light chain B isoform X3																							7.63561			7.07916
100057364	CLTC	-	clathrin heavy chain	1213	CLTC	clathrin heavy chain	XP_001503789	clathrin heavy chain 1 isoform X2																						10.5287
100034172	CLU	-	clusterin	1191	CLU	clusterin	NP_001075413	clusterin precursor		6.71039	6.40195	5.76097			5.82967		5.91657		5.8165		4.06944	6.35574	7.08226	6.48078	4.27187	6.70377	6.56821	6.34726		13.572	7.22052	8.86756	8.38262	8.02691		8.78192	8.9857		9.31875	8.73938
100063738	CMPK1	-	cytidine/uridine monophosphate kinase 1	51727	CMPK1	cytidine/uridine monophosphate kinase 1	XP_023486088	UMP-CMP kinase																						5.50608
100055345	CNBD1	-	cyclic nucleotide binding domain containing 1	168975	CNBD1	cyclic nucleotide binding domain containing 1	XP_023504122	cyclic nucleotide-binding domain-containing protein 1 isoform X5						4.5609
100050146	CNBP	-	CCHC-type zinc finger nucleic acid binding protein	7555	CNBP	CCHC-type zinc finger nucleic acid binding protein	XP_003363100	cellular nucleic acid-binding protein isoform X4													0.902267
100061697	CNDP2	-	carnosine dipeptidase 2	55748	CNDP2	carnosine dipeptidase 2	XP_023503757	cytosolic non-specific dipeptidase																		4.61624				7.43446									5.26277	5.17887
100058159	CNN3	-	calponin 3	1266	CNN3	calponin 3	XP_001490877	calponin-3					2.15458																			4.36779
100066401	CNP	-	2',3'-cyclic nucleotide 3' phosphodiesterase	1267	CNP	2',3'-cyclic nucleotide 3' phosphodiesterase	XP_005597449	2,3-cyclic-nucleotide 3-phosphodiesterase isoform X2				3.19136									3.69053									8.38828
100059090	CNPPD1	-	cyclin Pas1/PHO80 domain containing 1	27013	CNPPD1	cyclin Pas1/PHO80 domain containing 1	XP_023498142	protein CNPPD1																																3.45233
100146590	CNTFR	-	ciliary neurotrophic factor receptor	1271	CNTFR	ciliary neurotrophic factor receptor	XP_023483269	ciliary neurotrophic factor receptor subunit alpha													3.95717
100066910	COBL	-	cordon-bleu WH2 repeat protein	23242	COBL	cordon-bleu WH2 repeat protein	XP_023494834	protein cordon-bleu isoform X5				5.77236																						6.43783
100054421	COL5A2	-	collagen type V alpha 2 chain	1290	COL5A2	collagen type V alpha 2 chain	XP_001501867	collagen alpha-2(V) chain																			6.38196										7.75942		5.84351	5.4906
100033911	COMP	-	cartilage oligomeric matrix protein	1311	COMP	cartilage oligomeric matrix protein	NP_001075325	cartilage oligomeric matrix protein precursor																													6.95524
100053719	COPA	-	COPI coat complex subunit alpha	1314	COPA	coatomer protein complex subunit alpha	XP_001914764	coatomer subunit alpha isoform X2					5.72708						4.41271						4.94162				4.9365	6.69808
100056177	COPB1	-	COPI coat complex subunit beta 1	1315	COPB1	coatomer protein complex subunit beta 1	XP_001504992	coatomer subunit beta					4.87922								5.27393								6.87909	6.73403		8.16932		8.37421	8.4566
100063990	COPB2	-	COPI coat complex subunit beta 2	9276	COPB2	coatomer protein complex subunit beta 2	XP_023476785	coatomer subunit beta				5.41488									6.68762			7.90195	7.37226		8.90692	6.70432	6.66661	6.67976
100050080	COPG1	COPG	coatomer protein complex subunit gamma 1	22820	COPG1	coatomer protein complex subunit gamma 1	XP_001488579	coatomer subunit gamma-1																										6.84524
100053095	CORO1B	-	coronin 1B	57175	CORO1B	coronin 1B	XP_023510333	coronin-1B		5.94678									4.66857					6.00733		5.7135	5.59338	5.60594		7.08916	9.4574	7.4707	8.41616	8.75305	9.80075
100070195	COTL1	-	coactosin like F-actin binding protein 1	23406	COTL1	coactosin like F-actin binding protein 1	XP_001499912	coactosin-like protein		6.76182											3.84609									9.34926	8.86267	9.16048	10.0773	9.09972						4.93258
100051391	COX5A	-	cytochrome c oxidase subunit 5A	9377	COX5A	cytochrome c oxidase subunit 5A	XP_023509208	cytochrome c oxidase subunit 5A, mitochondrial																					4.73135
100058573	CP	-	ceruloplasmin	1356	CP	ceruloplasmin	XP_023476848	ceruloplasmin isoform X2				4.86641				4.25134	6.19135			4.36772	5.38014									9.95632				7.05864					7.3936	7.48776
100072234	CPD	-	carboxypeptidase D	1362	CPD	carboxypeptidase D	XP_023508943	carboxypeptidase D		6.43361											3.51273									7.75348		8.25574		8.5614						2.36949
100054882	CPNE1	-	copine 1	8904	CPNE1	copine 1	NP_001165216	copine-1																									7.37912
100055514	CPNE3	-	copine 3	8895	CPNE3	copine 3	XP_023504126	copine-3																						5.37834
100063277	CPSF1	-	cleavage and polyadenylation specific factor 1	29894	CPSF1	cleavage and polyadenylation specific factor 1	XP_005613423	cleavage and polyadenylation specificity factor subunit 1 isoform X2				1.02807
100009716	CPT1A	-	carnitine palmitoyltransferase 1A	1374	CPT1A	carnitine palmitoyltransferase 1A	XP_023509534	carnitine O-palmitoyltransferase 1, liver isoform isoform X2					3.66642						5.35671																6.54394
100069591	CPVL	-	carboxypeptidase, vitellogenic like	54504	CPVL	carboxypeptidase, vitellogenic like	XP_005609333	probable serine carboxypeptidase CPVL																																2.62157
100050889	CRACDL	KIAA1211L	CRACD like	343990	KIAA1211L	KIAA1211 like	XP_023474363	uncharacterized protein KIAA1211-like homolog isoform X7				3.15748																							4.99833
100065707	CRB3	-	crumbs cell polarity complex component 3	92359	CRB3	crumbs cell polarity complex component 3	XP_023500353	protein crumbs homolog 3												3.56645									4.11944		6.17445
100630592	CRIP1	-	cysteine rich protein 1	1396	CRIP1	cysteine rich protein 1	XP_014584203	cysteine-rich protein 1								6.86962		6.70252		5.48075	5.84225
100146542	CRIP2	-	cysteine rich protein 2	1397	CRIP2	cysteine rich protein 2	XP_023484357	cysteine-rich protein 2																						7.90947
100065444	CSDE1	-	cold shock domain containing E1	7812	CSDE1	cold shock domain containing E1	XP_014595581	cold shock domain-containing protein E1 isoform X3									3.34013
100056886	CSE1L	-	chromosome segregation 1 like	1434	CSE1L	chromosome segregation 1 like	XP_023482468	exportin-2																						5.3673
100051956	CSRP1	-	cysteine and glycine rich protein 1	1465	CSRP1	cysteine and glycine rich protein 1	XP_001494732	cysteine and glycine-rich protein 1								3.20245
100050307	CSRP2	-	cysteine and glycine rich protein 2	1466	CSRP2	cysteine and glycine rich protein 2	XP_023487539	cysteine and glycine-rich protein 2												3.67514										6.25635
100053614	CTH	-	cystathionine gamma-lyase	1491	CTH	cystathionine gamma-lyase	XP_005610556	cystathionine gamma-lyase isoform X2																						3.92809
100072548	CTNNA1	-	catenin alpha 1	1495	CTNNA1	catenin alpha 1	XP_023473380	catenin alpha-1			7.16249										4.44288			7.08884	7.9678		6.91492		6.82528	8.13006	8.75799
100053393	CTNNA2	-	catenin alpha 2	1496	CTNNA2	catenin alpha 2	XP_001499507	catenin alpha-2 isoform X10																						7.5744
100055241	CTNNB1	-	catenin beta 1	1499	CTNNB1	catenin beta 1	XP_023475584	catenin beta-1 isoform X1																						7.10926
100071127	CTSA	-	cathepsin A	5476	CTSA	cathepsin A	XP_001916911	lysosomal protective protein																															6.10739	6.84474
100060963	CTSB	-	cathepsin B	1508	CTSB	cathepsin B	XP_023492038	cathepsin B isoform X1																															3.62504	3.09956
100060401	CTSC	-	cathepsin C	1075	CTSC	cathepsin C	XP_023501366	dipeptidyl peptidase 1 isoform X1																															6.99695	6.6532
100629639	CTSD	-	cathepsin D	1509	CTSD	cathepsin D	XP_023510672	cathepsin D																																3.56462
100058569	CTSF	-	cathepsin F	8722	CTSF	cathepsin F	XP_023510276	cathepsin F isoform X3																															5.36877	5.59261
100054948	CTSS	-	cathepsin S	1520	CTSS	cathepsin S	XP_001490531	cathepsin S																															8.43917	8.61688
100061726	CUL5	-	cullin 5	8065	CUL5	cullin 5	XP_023500513	cullin-5, partial			2.1908
100055106	CUL9	-	cullin 9	23113	CUL9	cullin 9	XP_023480733	cullin-9 isoform X2					4.34625																					5.45628
100061649	CUTA	-	cutA divalent cation tolerance homolog	51596	CUTA	cutA divalent cation tolerance homolog	XP_014589838	protein CutA isoform X1																																3.00639
100067795	CXADR	-	CXADR, Ig-like cell adhesion molecule	1525	CXADR	CXADR, Ig-like cell adhesion molecule	XP_023485673	coxsackievirus and adenovirus receptor isoform X2																						6.55759
100052210	CYB5A	CYB5	cytochrome b5 type A	1528	CYB5A	cytochrome b5 type A	NP_001153204	cytochrome b5				6.44839							5.08801											8.54801	8.90382			9.36065	7.33181
100067168	CYB5B	-	cytochrome b5 type B	80777	CYB5B	cytochrome b5 type B	XP_005608424	cytochrome b5 type B isoform X2					4.5083																6.14237							5.7451
100071050	CYB5R3	-	cytochrome b5 reductase 3	1727	CYB5R3	cytochrome b5 reductase 3	XP_001500786	NADH-cytochrome b5 reductase 3																						8.95542
100063657	CYBRD1	-	cytochrome b reductase 1	79901	CYBRD1	cytochrome b reductase 1	XP_023478883	cytochrome b reductase 1 isoform X1												5.58301
100063100	CYFIP1	-	cytoplasmic FMR1 interacting protein 1	23191	CYFIP1	cytoplasmic FMR1 interacting protein 1	XP_023505914	LOW QUALITY PROTEIN: cytoplasmic FMR1-interacting protein 1																						7.82674
100058677	CYSRT1	C25H9orf169	cysteine rich tail 1	375791	CYSRT1	cysteine rich tail 1	XP_023485229	cysteine-rich tail protein 1 isoform X2		6.70335											4.78367					8.45808	7.26294			8.17208	9.85605	10.0048
100061034	CZIB	C2H1orf123	CXXC motif containing zinc binding protein	54987	CZIB	CXXC motif containing zinc binding protein	XP_023485602	UPF0587 protein C1orf123 homolog isoform X3																		3.66289
100053042	DAD1	-	defender against cell death 1	1603	DAD1	defender against cell death 1	XP_001500228	dolichyl-diphosphooligosaccharide--protein glycosyltransferase subunit DAD1																						5.14343
100053150	DAG1	-	dystroglycan 1	1605	DAG1	dystroglycan 1	XP_023476202	dystroglycan			4.00917										3.34469								4.50608
100061701	DAGLB	-	diacylglycerol lipase beta	221955	DAGLB	diacylglycerol lipase beta	XP_001914873,XP_023511006	sn1-specific diacylglycerol lipase beta isoform X1,sn1-specific diacylglycerol lipase beta isoform X2					4.00764																						6.97476
100049822	DBI	-	diazepam binding inhibitor, acyl-CoA binding protein	1622	DBI	diazepam binding inhibitor, acyl-CoA binding protein	XP_001487927	acyl-CoA-binding protein isoform X2					4.78534		7.14944	6.48317		7.14037	7.67567	6.31694	6.13752	5.11137	4.72329			5.2844					7.21888					7.40182	8.60095
100052480	DCDC2	-	doublecortin domain containing 2	51473	DCDC2	doublecortin domain containing 2	XP_023480288	doublecortin domain-containing protein 2												5.27116									4.34213
100070319	DCDC2B	-	doublecortin domain containing 2B	149069	DCDC2B	doublecortin domain containing 2B	XP_023490186	doublecortin domain-containing protein 2B isoform X4					4.39163
100055264	DCHS1	-	dachsous cadherin-related 1	8642	DCHS1	dachsous cadherin-related 1	XP_023501680	protocadherin-16		7.06404								4.88899				8.49029	7.22149	6.79338		8.28202	6.85898	6.34525	5.71367							8.86549
100071625	DCTN4	-	dynactin subunit 4	51164	DCTN4	dynactin subunit 4	XP_001917683	dynactin subunit 4 isoform X2																			4.0464
100059606	DDB1	-	damage specific DNA binding protein 1	1642	DDB1	damage specific DNA binding protein 1	XP_001502072	DNA damage-binding protein 1																																1.95572
100071776	DDOST	-	dolichyl-diphosphooligosaccharide--protein glycosyltransferase non-catalytic subunit	1650	DDOST	dolichyl-diphosphooligosaccharide--protein glycosyltransferase non-catalytic subunit	XP_005607446	dolichyl-diphosphooligosaccharide--protein glycosyltransferase 48 kDa subunit																						5.20465
100053419	DDT	-	D-dopachrome tautomerase	1652	DDT	D-dopachrome tautomerase	XP_001489419	D-dopachrome decarboxylase																																2.0475
100146384	DDX39B	-	DExD-box helicase 39B	7919	DDX39B	DExD-box helicase 39B	XP_005603752	spliceosome RNA helicase DDX39B																					4.13291
100060440	DENR	-	density regulated re-initiation and release factor	8562	DENR	density regulated re-initiation and release factor	XP_001492745	density-regulated protein																										4.19117
100061027	DERL2	-	derlin 2	51009	DERL2	derlin 2	XP_023509086	derlin-2 isoform X2				2.74487																						5.34202
100060062	DHRS7	-	dehydrogenase/reductase 7	51635	DHRS7	dehydrogenase/reductase 7	XP_014591111	dehydrogenase/reductase SDR family member 7																					3.39025		7.29902			7.93534
100064500	DIS3L2	-	DIS3 like 3'-5' exoribonuclease 2	129563	DIS3L2	DIS3 like 3'-5' exoribonuclease 2	XP_023498336	DIS3-like exonuclease 2 isoform X2				10.2316
100065764	DNAAF2	-	dynein axonemal assembly factor 2	55172	DNAAF2	dynein axonemal assembly factor 2	XP_023480449	protein kintoun			0.761966
100050892	DNAH12	-	dynein axonemal heavy chain 12	201625	DNAH12	dynein axonemal heavy chain 12	XP_023475990,XP_023475991	dynein heavy chain 12, axonemal isoform X7,dynein heavy chain 12, axonemal isoform X8			2.9222																		4.34518
100146115	DNAH2	-	dynein axonemal heavy chain 2	146754	DNAH2	dynein axonemal heavy chain 2	XP_023509484	dynein heavy chain 2, axonemal isoform X3				4.8511													4.36863
100070308	DNAH5	-	dynein axonemal heavy chain 5	1767	DNAH5	dynein axonemal heavy chain 5	XP_023481604	dynein heavy chain 5, axonemal isoform X3				4.02192																	5.70152					6.66647
100073091	DNAH9	-	dynein axonemal heavy chain 9	1770	DNAH9	dynein axonemal heavy chain 9	XP_023509287	dynein heavy chain 9, axonemal isoform X9							11.7068
100068649	DNAI1	-	dynein axonemal intermediate chain 1	27019	DNAI1	dynein axonemal intermediate chain 1	XP_023483265	dynein intermediate chain 1, axonemal isoform X10				3.93007																	5.51036
100060918	DNAI2	-	dynein axonemal intermediate chain 2	64446	DNAI2	dynein axonemal intermediate chain 2	XP_023507874	dynein intermediate chain 2, axonemal isoform X2																	6.56183		5.86012		5.95694							5.49076
100053747	DNAJA1	-	DnaJ heat shock protein family (Hsp40) member A1	3301	DNAJA1	DnaJ heat shock protein family (Hsp40) member A1	XP_023483233	dnaJ homolog subfamily A member 1					3.41697								3.23619								3.13136	5.10995
100056778	DNAJA2	-	DnaJ heat shock protein family (Hsp40) member A2	10294	DNAJA2	DnaJ heat shock protein family (Hsp40) member A2	XP_023492673	dnaJ homolog subfamily A member 2 isoform X3			5.33618											5.67067			5.67962	5.43152			5.4571							8.91991
100060143	DNAJA4	-	DnaJ heat shock protein family (Hsp40) member A4	55466	DNAJA4	DnaJ heat shock protein family (Hsp40) member A4	XP_023508380	dnaJ homolog subfamily A member 4			4.46806																		5.62787							7.26847
100059810	DNAJC3	-	DnaJ heat shock protein family (Hsp40) member C3	5611	DNAJC3	DnaJ heat shock protein family (Hsp40) member C3	XP_023477504	dnaJ homolog subfamily C member 3 isoform X2					2.22413									4.09364
100051629	DNAJC5	-	DnaJ heat shock protein family (Hsp40) member C5	80331	DNAJC5	DnaJ heat shock protein family (Hsp40) member C5	XP_023482745	dnaJ homolog subfamily C member 5		5.24428	5.40023							5.18082											6.23345								8.01436
100067338	DNPH1	-	2'-deoxynucleoside 5'-phosphate N-hydrolase 1	10591	DNPH1	2'-deoxynucleoside 5'-phosphate N-hydrolase 1	XP_023480734	2-deoxynucleoside 5-phosphate N-hydrolase 1														4.15502
100051829	DOP1B	DOPEY2	DOP1 leucine zipper like protein B	9980	DOP1B	DOP1 leucine zipper like protein B	XP_023485889	protein dopey-2 isoform X3																									7.85711
100058485	DPP3	-	dipeptidyl peptidase 3	10072	DPP3	dipeptidyl peptidase 3	XP_014585198	dipeptidyl peptidase 3 isoform X3																																2.78908
100061124	DPP4	-	dipeptidyl peptidase 4	1803	DPP4	dipeptidyl peptidase 4	XP_005601601	dipeptidyl peptidase 4 isoform X2		2.93926																				10.1221				8.41168
100054410	DPYSL2	-	dihydropyrimidinase like 2	1808	DPYSL2	dihydropyrimidinase like 2	XP_003364519	dihydropyrimidinase-related protein 2 isoform X2			3.55508																7.19889		6.94825		8.62943	8.5632		9.58594	8.40727	8.43592
100071300	DPYSL5	-	dihydropyrimidinase like 5	56896	DPYSL5	dihydropyrimidinase like 5	XP_023475125	dihydropyrimidinase-related protein 5			5.27001													6.22421	6.81622		6.1123									6.98664
100065829	DSC2	-	desmocollin 2	1824	DSC2	desmocollin 2	XP_005612874	desmocollin-2 isoform X4																																6.36054
100061514	DSP	-	desmoplakin	1832	DSP	desmoplakin	XP_023480195	desmoplakin isoform X3																						4.15235
100070541	DUOX1	-	dual oxidase 1	53905	DUOX1	dual oxidase 1	XP_023474133	dual oxidase 1																					3.25039			5.75812
100058101	DYNC1H1	-	dynein cytoplasmic 1 heavy chain 1	1778	DYNC1H1	dynein cytoplasmic 1 heavy chain 1	XP_001491244	cytoplasmic dynein 1 heavy chain 1			4.12821														6.67948					9.08023				8.57228
100053015	DYNC1I2	-	dynein cytoplasmic 1 intermediate chain 2	1781	DYNC1I2	dynein cytoplasmic 1 intermediate chain 2	XP_014588020,XP_023478889	cytoplasmic dynein 1 intermediate chain 2 isoform X5,cytoplasmic dynein 1 intermediate chain 2 isoform X6					4.8335								3.809				6.72451				6.99186	6.72656				8.91809	9.25774
100056767	DYNC1LI1	-	dynein cytoplasmic 1 light intermediate chain 1	51143	DYNC1LI1	dynein cytoplasmic 1 light intermediate chain 1	XP_001917552	cytoplasmic dynein 1 light intermediate chain 1																	6.83794		6.02212								6.27702
100065490	DYNC1LI2	-	dynein cytoplasmic 1 light intermediate chain 2	1783	DYNC1LI2	dynein cytoplasmic 1 light intermediate chain 2	XP_023492902	cytoplasmic dynein 1 light intermediate chain 2			7.13114	4.38736					4.42344			5.06682	5.30739				9.83097		8.68426	6.86121	9.12707						6.87012
100061459	DYNC2H1	-	dynein cytoplasmic 2 heavy chain 1	79659	DYNC2H1	dynein cytoplasmic 2 heavy chain 1	XP_023500483	cytoplasmic dynein 2 heavy chain 1 isoform X2																						4.6874
100629658	DYNLRB2	-	dynein light chain roadblock-type 2	83657	DYNLRB2	dynein light chain roadblock-type 2	XP_023493133	dynein light chain roadblock-type 2																						5.57658
100055819	ECM2	-	extracellular matrix protein 2	1842	ECM2	extracellular matrix protein 2	XP_023483400	extracellular matrix protein 2 isoform X3		7.41861	8.91265		7.95187					8.58335				10.6524	10.7808	9.70077	9.52929	10.5216	11.6117	10.3298	9.0107	9.69101	11.554	12.1463	11.0737	9.65918	10.5254	11.2686	10.5895		8.60255	8.48265
100064347	EEA1	-	early endosome antigen 1	8411	EEA1	early endosome antigen 1	XP_023486920	early endosome antigen 1 isoform X3																						7.31415
100009682	EEF1A1	EF-1A|EF-Tu|EF1A|eEF1A-1	eukaryotic translation elongation factor 1 alpha 1	1915	EEF1A1	eukaryotic translation elongation factor 1 alpha 1	NP_001075250	elongation factor 1-alpha 1																						9.23613									5.29315	4.64772
100065805	EEF1D	-	eukaryotic translation elongation factor 1 delta	1936	EEF1D	eukaryotic translation elongation factor 1 delta	XP_023504869	elongation factor 1-delta isoform X8																																2.71673
100061437	EEF2	-	eukaryotic translation elongation factor 2	1938	EEF2	eukaryotic translation elongation factor 2	XP_001915132	elongation factor 2				4.15761					6.94099			5.47369	5.72492						5.12002			7.88399				8.70743
100066175	EFEMP1	-	EGF containing fibulin extracellular matrix protein 1	2202	EFEMP1	EGF containing fibulin extracellular matrix protein 1	XP_023475428	EGF-containing fibulin-like extracellular matrix protein 1		5.00966		5.80787	5.59553		6.39403			6.49416	6.76009								5.16165			6.99977	7.30214	8.81218		8.06926	7.94216
100064788	EFHD1	-	EF-hand domain family member D1	80303	EFHD1	EF-hand domain family member D1	XP_023498343	EF-hand domain-containing protein D1												2.86382
100054472	EFHD2	-	EF-hand domain family member D2	79180	EFHD2	EF-hand domain family member D2	XP_023491502	EF-hand domain-containing protein D2													3.90881
100063307	EFNA1	-	ephrin A1	1942	EFNA1	ephrin A1	XP_001915855	ephrin-A1																						5.99358										3.93291
106782874	EGF	-	epidermal growth factor	1950	EGF	epidermal growth factor	XP_014593427	pro-epidermal growth factor isoform X2																																2.24251
100050576	EHD1	-	EH domain containing 1	10938	EHD1	EH domain containing 1	XP_023510149	EH domain-containing protein 1																						6.92041
100071046	EHD4	-	EH domain containing 4	30844	EHD4	EH domain containing 4	XP_023475198	EH domain-containing protein 4				3.9982																		7.58864		7.53605
100052709	EIF2S1	-	eukaryotic translation initiation factor 2 subunit alpha	1965	EIF2S1	eukaryotic translation initiation factor 2 subunit alpha	XP_023483721	eukaryotic translation initiation factor 2 subunit 1									2.43616
100060382	EIF2S3	-	eukaryotic translation initiation factor 2 subunit gamma	1968	EIF2S3	eukaryotic translation initiation factor 2 subunit gamma	XP_001494251	eukaryotic translation initiation factor 2 subunit 3				3.91332																						6.63456
100066047	EIF3A	-	eukaryotic translation initiation factor 3 subunit A	8661	EIF3A	eukaryotic translation initiation factor 3 subunit A	XP_023494357	eukaryotic translation initiation factor 3 subunit A			4.66249
100059693	EIF3B	-	eukaryotic translation initiation factor 3 subunit B	8662	EIF3B	eukaryotic translation initiation factor 3 subunit B	XP_023510918	eukaryotic translation initiation factor 3 subunit B					4.60306														4.26386
100065449	EIF3H	-	eukaryotic translation initiation factor 3 subunit H	8667	EIF3H	eukaryotic translation initiation factor 3 subunit H	NP_001296188	eukaryotic translation initiation factor 3 subunit H					4.24998
100070638	EIF3J	-	eukaryotic translation initiation factor 3 subunit J	8669	EIF3J	eukaryotic translation initiation factor 3 subunit J	XP_023474327	eukaryotic translation initiation factor 3 subunit J isoform X3																						5.88609
100068164	EIF4A2	-	eukaryotic translation initiation factor 4A2	1974	EIF4A2	eukaryotic translation initiation factor 4A2	XP_001498096	eukaryotic initiation factor 4A-II																																3.15079
100066216	EIF4E	-	eukaryotic translation initiation factor 4E	1977	EIF4E	eukaryotic translation initiation factor 4E	XP_023493443	eukaryotic translation initiation factor 4E isoform X2																																0.819505
102150070	EIF4EBP2	-	eukaryotic translation initiation factor 4E binding protein 2	1979	EIF4EBP2	eukaryotic translation initiation factor 4E binding protein 2	XP_023500009	eukaryotic translation initiation factor 4E-binding protein 2												1.92532
100062129	EIF4H	-	eukaryotic translation initiation factor 4H	7458	EIF4H	eukaryotic translation initiation factor 4H	XP_023511242	eukaryotic translation initiation factor 4H isoform X4												3.34369
100146743	EIF5A	-	eukaryotic translation initiation factor 5A	1984	EIF5A	eukaryotic translation initiation factor 5A	XP_023509213	eukaryotic translation initiation factor 5A-1					4.37323						5.75652											7.26576		8.79494		8.1069		7.79591
100050422	EIF5B	-	eukaryotic translation initiation factor 5B	9669	EIF5B	eukaryotic translation initiation factor 5B	XP_005599853	eukaryotic translation initiation factor 5B isoform X1													2.58996					5.48604
100065878	ELMO3	-	engulfment and cell motility 3	79767	ELMO3	engulfment and cell motility 3	XP_023494381	engulfment and cell motility protein 3 isoform X2																					4.73118
100067528	ENDOD1	-	endonuclease domain containing 1	23052	ENDOD1	endonuclease domain containing 1	XP_014596766	endonuclease domain-containing 1 protein																											6.52075
100070421	ENG	CD105	endoglin	2022	ENG	endoglin	XP_003364192	endoglin																						6.3505
100051879	ENO1	-	enolase 1	2023	ENO1	enolase 1	XP_023482281	alpha-enolase isoform X1				3.63145									4.40769									8.26828									6.82985	7.03903
100073097	ENPP1	-	ectonucleotide pyrophosphatase/phosphodiesterase 1	5167	ENPP1	ectonucleotide pyrophosphatase/phosphodiesterase 1	XP_023506868	ectonucleotide pyrophosphatase/phosphodiesterase family member 1 isoform X2		4.03545																				12.1001									4.93348	5.04321
100057101	ENPP2	-	ectonucleotide pyrophosphatase/phosphodiesterase 2	5168	ENPP2	ectonucleotide pyrophosphatase/phosphodiesterase 2	XP_001496742	ectonucleotide pyrophosphatase/phosphodiesterase family member 2 isoform X11																																2.68943
100054812	ENSA	-	endosulfine alpha	2029	ENSA	endosulfine alpha	XP_001490229	alpha-endosulfine					3.3989			5.22335																			6.77834					3.01441
100067494	EPB41L2	-	erythrocyte membrane protein band 4.1 like 2	2037	EPB41L2	erythrocyte membrane protein band 4.1 like 2	XP_023506848,XP_023506849,XP_023506852	band 4.1-like protein 2 isoform X12,band 4.1-like protein 2 isoform X8,band 4.1-like protein 2 isoform X9				2.63162							3.52907										3.45457	6.12381	6.4562
100059101	EPB41L3	-	erythrocyte membrane protein band 4.1 like 3	23136	EPB41L3	erythrocyte membrane protein band 4.1 like 3	XP_023503186	band 4.1-like protein 3 isoform X27																											5.54893
100053148	EPCAM	-	epithelial cell adhesion molecule	4072	EPCAM	epithelial cell adhesion molecule	XP_023474895	epithelial cell adhesion molecule isoform X2																						7.40718									7.02414	6.77755
100069098	EPHB4	-	EPH receptor B4	2050	EPHB4	EPH receptor B4	XP_023511133	ephrin type-B receptor 4																																2.44985
100146671	EPPK1	-	epiplakin 1	83481	EPPK1	epiplakin 1	XP_023504923	epiplakin					4.57368				3.91313					6.29699	6.40078			5.82023	6.43946						7.63807	7.21082		8.47897
100067366	EPS8	-	epidermal growth factor receptor pathway substrate 8	2059	EPS8	epidermal growth factor receptor pathway substrate 8	XP_023498946	epidermal growth factor receptor kinase substrate 8 isoform X2													3.86315									6.61531
100147201	EPS8L1	-	EPS8 like 1	54869	EPS8L1	EPS8 like 1	XP_023506210	epidermal growth factor receptor kinase substrate 8-like protein 1 isoform X3		7.28355	6.11487	6.53936	6.63257	8.1918	7.43696	6.63202		7.81986	7.70736	7.29664	6.76461	6.62978	6.31716	6.57066		6.9751	6.0495	6.9855		10.3098	10.3113	10.0871	9.87727	9.56535	8.85269	8.76035
100055949	EPS8L2	-	EPS8 like 2	64787	EPS8L2	EPS8 like 2	XP_023510530	epidermal growth factor receptor kinase substrate 8-like protein 2 isoform X2					5.74106						4.23136										5.55952	6.70127
100034210	EQMHCB2	Eqca-1	MHC class I heavy chain	3106	HLA-B	major histocompatibility complex, class I, B	XP_005603554,XP_023479782	MHC class I heavy chain isoform X7,MHC class I heavy chain isoform X9		3.69321						11.6889	7.25276			11.8655	8.05295					4.27389				8.72192
100073224	ERAP1	-	endoplasmic reticulum aminopeptidase 1	51752	ERAP1	endoplasmic reticulum aminopeptidase 1	XP_023472702	endoplasmic reticulum aminopeptidase 1 isoform X2																																1.71923
100054739	ERBB2	HER2	erb-b2 receptor tyrosine kinase 2	2064	ERBB2	erb-b2 receptor tyrosine kinase 2	XP_001501155	receptor tyrosine-protein kinase erbB-2 isoform X1																						4.76532
100067796	ERICH3	C5H1orf173	glutamate rich 3	127254	ERICH3	glutamate rich 3	XP_023497619	glutamate-rich protein 3 isoform X5																	5.53605				5.82235
100050585	ESD	-	esterase D	2098	ESD	esterase D	XP_005601283	S-formylglutathione hydrolase isoform X2																								8.08401				8.48872				3.70775
100057949	ESYT2	-	extended synaptotagmin 2	57488	ESYT2	extended synaptotagmin 2	XP_023495892	extended synaptotagmin-2																						3.89122
100051395	EVPL	-	envoplakin	2125	EVPL	envoplakin	XP_023507756	envoplakin					4.66095								4.14127									9.31649	9.26019	8.21412		9.1752
100065209	EXOC4	-	exocyst complex component 4	60412	EXOC4	exocyst complex component 4	XP_023495948	exocyst complex component 4 isoform X5																						5.54831
100059467	EZR	-	ezrin	7430	EZR	ezrin	XP_023488665	ezrin		8.9225	8.81202	10.0819	9.38571		9.92901	10.8959	9.94069	10.6245	10.1351	11.1243	10.4795	8.86481	9.03345	9.05504	8.50414	8.89579	8.81137	8.78257	8.75392	13.734	11.4422	10.9638	11.6027	11.3487	11.5392	11.3979	11.3059		8.28586	7.97739
100066720	F11R	-	F11 receptor	50848	F11R	F11 receptor	XP_001503934	junctional adhesion molecule A													5.98283								4.56322
100057521	F2	-	coagulation factor II, thrombin	2147	F2	coagulation factor II, thrombin	XP_001490892	prothrombin										4.32423												9.26952										3.91188
100058506	F3	-	coagulation factor III, tissue factor	2152	F3	coagulation factor III, tissue factor	XP_023497365	tissue factor																						5.53587
100058503	F5	-	coagulation factor V	2153	F5	coagulation factor V	XP_023496285	coagulation factor V isoform X3		9.05175	8.54867		7.99447					4.93612				7.32418	7.02647	7.12505	7.07007	7.45467	6.97189	6.70598		9.72241		10.0128	10.931			7.63321	8.10271		6.70141	6.50142
100056470	FAM107B	-	family with sequence similarity 107 member B	83641	FAM107B	family with sequence similarity 107 member B	XP_023487810	protein FAM107B					3.69455																4.59329							6.3774
100067299	FAM117B	-	family with sequence similarity 117 member B	150864	FAM117B	family with sequence similarity 117 member B	XP_023478184	protein FAM117B isoform X2													6.73917
100055982	FAM129A	-	family with sequence similarity 129 member A	116496	FAM129A	family with sequence similarity 129 member A	XP_005609845	protein Niban																					3.47054
100050366	FAM189A2	-	family with sequence similarity 189 member A2	9413	FAM189A2	family with sequence similarity 189 member A2	XP_005605024	protein FAM189A2					4.26401
100056828	FAM20C	-	FAM20C golgi associated secretory pathway kinase	56975	FAM20C	FAM20C, golgi associated secretory pathway kinase	XP_023510814	extracellular serine/threonine protein kinase FAM20C		3.16949
100058577	FAM3B	-	family with sequence similarity 3 member B	54097	FAM3B	family with sequence similarity 3 member B	XP_023485974	protein FAM3B isoform X3																																2.54868
100068561	FAM49B	-	family with sequence similarity 49 member B	51571	FAM49B	family with sequence similarity 49 member B	XP_023504741	protein FAM49B isoform X2																																0.632734
100051931	FBLN7	-	fibulin 7	129804	FBLN7	fibulin 7	XP_023474502	fibulin-7 isoform X2			7.17053							7.14771				8.75328	7.8382	7.90863		8.68039	7.182	8.18408					9.54865			9.12774	9.67492
100061491	FBP2	-	fructose-bisphosphatase 2	8789	FBP2	fructose-bisphosphatase 2	XP_001495771	fructose-1,6-bisphosphatase isozyme 2																			3.98167
100056080	FBXL2	-	F-box and leucine rich repeat protein 2	25827	FBXL2	F-box and leucine rich repeat protein 2	XP_023476553	F-box/LRR-repeat protein 2 isoform X4																											8.70784
100062182	FER1L5	-	fer-1 like family member 5	90342	FER1L5	fer-1 like family member 5	XP_023474421	fer-1-like protein 5 isoform X16																																4.67768
100068086	FETUB	-	fetuin B	26998	FETUB	fetuin B	XP_014588282	fetuin-B			3.14503																			4.70149										2.334
100069763	FGA	-	fibrinogen alpha chain	2243	FGA	fibrinogen alpha chain	XP_005607860	fibrinogen alpha chain				4.10769									5.02006									9.49307			7.96405							3.41373
100069774	FGB	-	fibrinogen beta chain	2244	FGB	fibrinogen beta chain	XP_003364583	fibrinogen beta chain				3.84559					6.50979													10.025										2.99482
100147221	FGG	-	fibrinogen gamma chain	2266	FGG	fibrinogen gamma chain	XP_001914833	fibrinogen gamma chain				6.62997					9.16664	5.97671	6.00639	4.86081	8.78555		5.234		4.90915		5.06643		5.14621	8.88411				8.89327						2.52236
100050110	FGL2	-	fibrinogen like 2	10875	FGL2	fibrinogen like 2	XP_001488536	fibroleukin		6.43881																		3.51273					8.23988
100057420	FKBP4	-	FKBP prolyl isomerase 4	2288	FKBP4	FKBP prolyl isomerase 4	XP_005610895	peptidyl-prolyl cis-trans isomerase FKBP4				2.6867					3.5846																	5.86357						3.37587
100051793	FLII	-	FLII actin remodeling protein	2314	FLII	FLII, actin remodeling protein	XP_023509406	protein flightless-1 homolog isoform X2									1.96813
100058256	FLNA	-	filamin A	2316	FLNA	filamin A	XP_023489583	filamin-A isoform X3			4.51317						1.74274														4.4219
100057963	FLNB	-	filamin B	2317	FLNB	filamin B	XP_023475971	filamin-B isoform X3					2.71037							5.868										8.03612				7.59246
100050936	FLOT1	-	flotillin 1	10211	FLOT1	flotillin 1	XP_023479985	flotillin-1 isoform X2																						4.82863
100072090	FLOT2	-	flotillin 2	2319	FLOT2	flotillin 2	XP_023508892	flotillin-2 isoform X5																						5.98128
100034189	FN1	-	fibronectin 1	2335	FN1	fibronectin 1	XP_023498053,XP_023498054,XP_023498057,XP_023498059	fibronectin isoform X10,fibronectin isoform X12,fibronectin isoform X7,fibronectin isoform X8		8.63988	9.56085	9.68166	9.24719		7.53598	7.63778	8.43625	8.99537			8.33289	9.488	10.2573	11.0842	9.09476	8.49582	10.0787	10.6919	9.40665	10.8447	8.79675	11.4346	10.7932	12.2679	11.7888	12.0955	12.5179		7.50978	7.77765
100053704	FNTA	-	farnesyltransferase, CAAX box, alpha	2339	FNTA	farnesyltransferase, CAAX box, alpha	XP_023486519	protein farnesyltransferase/geranylgeranyltransferase type-1 subunit alpha																			4.11736
100072625	FRK	-	fyn related Src family tyrosine kinase	2444	FRK	fyn related Src family tyrosine kinase	XP_001504146	tyrosine-protein kinase FRK		6.5857					5.80193			6.12346											3.6705	8.24355	8.23879	8.70342		8.5457	7.99786	8.77462
111774152	FSTL3	-	follistatin like 3	10272	FSTL3	follistatin like 3	XP_023500037	follistatin-related protein 3																															3.35994	2.9495
100063004	FSTL4	-	follistatin like 4	23105	FSTL4	follistatin like 4	XP_023473465	follistatin-related protein 4 isoform X2		2.8264																		4.90857		5.40745
100051593	FTL	FT	ferritin light chain	2512	FTL	ferritin light chain	XP_023505138	ferritin light chain isoform X1																					4.53823							8.14011
100071543	FUCA1	-	alpha-L-fucosidase 1	2517	FUCA1	alpha-L-fucosidase 1	XP_001501377	tissue alpha-L-fucosidase isoform X1																																1.78186
100067102	FUCA2	-	alpha-L-fucosidase 2	2519	FUCA2	alpha-L-fucosidase 2	XP_001497270	plasma alpha-L-fucosidase																																2.75977
100068931	FURIN	-	furin, paired basic amino acid cleaving enzyme	5045	FURIN	furin, paired basic amino acid cleaving enzyme	XP_023505390	furin		10.4236	9.75228	8.12324						7.90412				10.2864	10.3927	9.47905	9.08953	10.0143	10.0959	9.2299	8.76726	11.0281	11.4556	12.7162	12.9582	11.3249	10.8066	12.85	11.7766
100063286	FUS	-	FUS RNA binding protein	2521	FUS	FUS RNA binding protein	XP_005598800	RNA-binding protein FUS isoform X2																			3.21804									6.51381
100060090	G3BP1	-	G3BP stress granule assembly factor 1	10146	G3BP1	G3BP stress granule assembly factor 1	XP_014586048	ras GTPase-activating protein-binding protein 1 isoform X2			3.56986					4.98295
100056675	GAA	-	glucosidase alpha, acid	2548	GAA	glucosidase alpha, acid	XP_023507631	lysosomal alpha-glucosidase																																3.2042
100054079	GALM	-	galactose mutarotase	130589	GALM	galactose mutarotase	XP_001500653	aldose 1-epimerase isoform X1																			5.01645
100063633	GALNT11	-	polypeptide N-acetylgalactosaminyltransferase 11	63917	GALNT11	polypeptide N-acetylgalactosaminyltransferase 11	XP_023495800	polypeptide N-acetylgalactosaminyltransferase 11 isoform X3			5.32998											8.63677		7.33271		8.18696	7.16692	7.28179				9.12531				9.74052
100065695	GALNT2	-	polypeptide N-acetylgalactosaminyltransferase 2	2590	GALNT2	polypeptide N-acetylgalactosaminyltransferase 2	XP_023502018	polypeptide N-acetylgalactosaminyltransferase 2 isoform X3		4.44075																				7.08905										4.0525
100063207	GALNT4	-	polypeptide N-acetylgalactosaminyltransferase 4	8693	GALNT4	polypeptide N-acetylgalactosaminyltransferase 4	XP_005606558	polypeptide N-acetylgalactosaminyltransferase 4																						6.33562
100060897	GALNT6	-	polypeptide N-acetylgalactosaminyltransferase 6	11226	GALNT6	polypeptide N-acetylgalactosaminyltransferase 6	XP_023499345	polypeptide N-acetylgalactosaminyltransferase 6																						4.67073
100060146	GANAB	-	glucosidase II alpha subunit	23193	GANAB	glucosidase II alpha subunit	XP_001502746	neutral alpha-glucosidase AB isoform X2		8.04379	8.25588	6.83226	7.70106		7.65864			7.81596	8.45105											8.08714	9.52209	9.80318		8.6632	9.82275	8.1808
100033897	GAPDH	G3PDH	glyceraldehyde-3-phosphate dehydrogenase	2597	GAPDH	glyceraldehyde-3-phosphate dehydrogenase	NP_001157328	glyceraldehyde-3-phosphate dehydrogenase			7.59574	6.74578	7.30204		7.72178	6.91301	6.80025	7.44352		6.58105		9.87569	10.4107	9.67516	10.57	9.66509	9.93661	8.89685	10.2772	10.6968	11.4326	11.3261	11.3607	12.1308	11.8092	12.4355	11.3042		8.07446	8.1207
100054939	GC	-	GC, vitamin D binding protein	2638	GC	GC, vitamin D binding protein	XP_001489400	vitamin D-binding protein																															5.56724	5.50217
100061416	GCNT1	-	glucosaminyl (N-acetyl) transferase 1	2650	GCNT1	glucosaminyl (N-acetyl) transferase 1	NP_001099004	beta-1,3-galactosyl-O-glycosyl-glycoprotein beta-1,6-N-acetylglucosaminyltransferase																						7.55712									3.30676
100068109	GCNT3	-	glucosaminyl (N-acetyl) transferase 3, mucin type	9245	GCNT3	glucosaminyl (N-acetyl) transferase 3, mucin type	XP_023472226	beta-1,3-galactosyl-O-glycosyl-glycoprotein beta-1,6-N-acetylglucosaminyltransferase 3										4.47294														6.37735								3.10524
100059521	GDI1	-	GDP dissociation inhibitor 1	2664	GDI1	GDP dissociation inhibitor 1	XP_023489001	rab GDP dissociation inhibitor alpha																						6.22786									5.48188	5.76713
100070354	GDI2	-	GDP dissociation inhibitor 2	2665	GDI2	GDP dissociation inhibitor 2	XP_023488108	rab GDP dissociation inhibitor beta isoform X1																						8.34354										2.7444
100063417	GET3	ASNA1	guided entry of tail-anchored proteins factor 3, ATPase	439	ASNA1	arsA arsenite transporter, ATP-binding, homolog 1 (bacterial)	XP_001504937	ATPase ASNA1			4.5057		4.1201												5.39599
100050188	GGT1	-	gamma-glutamyltransferase 1	2678	GGT1	gamma-glutamyltransferase 1	XP_005612420,XP_023502482	glutathione hydrolase 1 proenzyme isoform X1,glutathione hydrolase 1 proenzyme isoform X2					4.08448		5.98773	7.54875			5.62273	7.36194							5.6709		5.82612	6.10763
111774268	GIPC1	-	GIPC PDZ domain containing family member 1	10755	GIPC1	GIPC PDZ domain containing family member 1	XP_023500979	PDZ domain-containing protein GIPC1													3.32395									5.14245
100146940	GIT1	-	GIT ArfGAP 1	28964	GIT1	GIT ArfGAP 1	XP_023508915	ARF GTPase-activating protein GIT1 isoform X1																					4.04483
100060370	GLA	-	galactosidase alpha	2717	GLA	galactosidase alpha	XP_023490110	alpha-galactosidase A isoform X2																																0.947928
100056330	GLB1	-	galactosidase beta 1	2720	GLB1	galactosidase beta 1	XP_005600915	beta-galactosidase isoform X2																															5.08984	5.25942
100055066	GLG1	-	golgi glycoprotein 1	2734	GLG1	golgi glycoprotein 1	XP_003364683	Golgi apparatus protein 1		5.15308																													5.4018	5.94608
100067265	GLIPR2	-	GLI pathogenesis related 2	152007	GLIPR2	GLI pathogenesis related 2	XP_023485444	Golgi-associated plant pathogenesis-related protein 1 isoform X1								4.19503
100065189	GLO1	-	glyoxalase I	2739	GLO1	glyoxalase I	XP_001500538	lactoylglutathione lyase																																4.8025
100051614	GLT8D1	-	glycosyltransferase 8 domain containing 1	55830	GLT8D1	glycosyltransferase 8 domain containing 1	XP_023476077	glycosyltransferase 8 domain-containing protein 1 isoform X1																						5.98393										3.68032
100034082	GM2A	-	GM2 ganglioside activator	2760	GM2A	GM2 ganglioside activator	XP_005599191	ganglioside GM2 activator isoform X1																															9.65569	8.7364
100050097	GMFB	-	glia maturation factor beta	2764	GMFB	glia maturation factor beta	XP_005605249	glia maturation factor beta isoform X2													2.06212							5.40915		6.47633
100059471	GMPPA	-	GDP-mannose pyrophosphorylase A	29926	GMPPA	GDP-mannose pyrophosphorylase A	XP_005610689	mannose-1-phosphate guanyltransferase alpha isoform X2			4.3742								3.77526																7.83964
100062972	GNA13	-	G protein subunit alpha 13	10672	GNA13	G protein subunit alpha 13	XP_023507934	guanine nucleotide-binding protein subunit alpha-13																						9.31809				5.88484
100055673	GNAI1	-	G protein subunit alpha i1	2770	GNAI1	G protein subunit alpha i1	XP_023494588	guanine nucleotide-binding protein G(i) subunit alpha-1																						7.73911
100062085	GNAI2	-	G protein subunit alpha i2	2771	GNAI2	G protein subunit alpha i2	XP_023476151	guanine nucleotide-binding protein G(i) subunit alpha-2				3.82324									3.02561									10.2804
100058238	GNAI3	-	G protein subunit alpha i3	2773	GNAI3	G protein subunit alpha i3	XP_023497233	guanine nucleotide-binding protein G(k) subunit alpha		5.8833											3.74136									9.83295	7.91456
100063136	GNAQ	-	G protein subunit alpha q	2776	GNAQ	G protein subunit alpha q	XP_023482944	guanine nucleotide-binding protein G(q) subunit alpha isoform X2																						4.49083
100056464	GNAS	GNAS1	GNAS complex locus	2778	GNAS	GNAS complex locus	XP_023482592	guanine nucleotide-binding protein G(s) subunit alpha isoform X7			8.22617	8.34536							8.2529										4.72432			10.6002				9.9714
100061395	GNB1	-	G protein subunit beta 1	2782	GNB1	G protein subunit beta 1	XP_023491740	guanine nucleotide-binding protein G(I)/G(S)/G(T) subunit beta-1					4.76341			5.22847			6.04802	5.48446	4.51828			6.38184	6.43937	6.78149	6.2907	6.3339	7.1632		8.88258				9.48152		9.79628
100067486	GNB2	-	G protein subunit beta 2	2783	GNB2	G protein subunit beta 2	XP_001505112	guanine nucleotide-binding protein G(I)/G(S)/G(T) subunit beta-2								4.34816				5.18737										8.02956
100058274	GNB4	-	G protein subunit beta 4	59345	GNB4	G protein subunit beta 4	XP_023479108	guanine nucleotide-binding protein subunit beta-4					5.10224											6.16396	7.02614		6.53077
100630493	GNG10	-	G protein subunit gamma 10	2790	GNG10	G protein subunit gamma 10	XP_023484419	guanine nucleotide-binding protein G(I)/G(S)/G(O) subunit gamma-10													5.84273
100630574	GNG12	-	G protein subunit gamma 12	55970	GNG12	G protein subunit gamma 12	XP_023497649	guanine nucleotide-binding protein G(I)/G(S)/G(O) subunit gamma-12				3.17287		6.6499	6.56961	7.33994		6.59177	5.92469	5.28533	5.79423																5.54204
100064813	GNG5	-	G protein subunit gamma 5	2787	GNG5	G protein subunit gamma 5	XP_014595564	guanine nucleotide-binding protein G(I)/G(S)/G(O) subunit gamma-5					3.76341							4.78073																	8.29223
100051374	GNL1	-	G protein nucleolar 1 (putative)	2794	GNL1	G protein nucleolar 1 (putative)	XP_001492056	guanine nucleotide-binding protein-like 1																						6.23128
100034133	GNLY	NKL	granulysin	10578	GNLY	granulysin	NP_001075398	antimicrobial peptide NK-lysin precursor										5.28965												7.35271				7.79973
100061298	GNPDA1	-	glucosamine-6-phosphate deaminase 1	10007	GNPDA1	glucosamine-6-phosphate deaminase 1	XP_001504008	glucosamine-6-phosphate isomerase 1			5.12553											6.70321	6.33942	5.72315		6.99027	6.48248										7.46418
100054883	GNPNAT1	-	glucosamine-phosphate N-acetyltransferase 1	64841	GNPNAT1	glucosamine-phosphate N-acetyltransferase 1	XP_023483511	glucosamine 6-phosphate N-acetyltransferase		3.32011
100067580	GNPTG	-	N-acetylglucosamine-1-phosphate transferase subunit gamma	84572	GNPTG	N-acetylglucosamine-1-phosphate transferase subunit gamma	XP_023472440	N-acetylglucosamine-1-phosphotransferase subunit gamma isoform X1		1.91884																				6.2052										2.4532
100062569	GOLIM4	-	golgi integral membrane protein 4	27333	GOLIM4	golgi integral membrane protein 4	XP_014588219	Golgi integral membrane protein 4 isoform X7																						4.15226										0.71079
100064873	GOLM1	-	golgi membrane protein 1	51280	GOLM1	golgi membrane protein 1	XP_023482890	Golgi membrane protein 1																															7.20574	6.95664
100068637	GOLPH3	-	golgi phosphoprotein 3	64083	GOLPH3	golgi phosphoprotein 3	XP_001500663	Golgi phosphoprotein 3																						4.94491
100057160	GPI	-	glucose-6-phosphate isomerase	2821	GPI	glucose-6-phosphate isomerase	XP_001490657	glucose-6-phosphate isomerase																						6.62791
100067517	GPLD1	-	glycosylphosphatidylinositol specific phospholipase D1	2822	GPLD1	glycosylphosphatidylinositol specific phospholipase D1	XP_001497586,XP_023480290	phosphatidylinositol-glycan-specific phospholipase D isoform X3,phosphatidylinositol-glycan-specific phospholipase D isoform X4		6.24272														6.39242			6.14871
100052112	GPRC5B	-	G protein-coupled receptor class C group 5 member B	51704	GPRC5B	G protein-coupled receptor class C group 5 member B	XP_023472656	G-protein coupled receptor family C group 5 member B												3.68527
100060724	GPRC5C	-	G protein-coupled receptor class C group 5 member C	55890	GPRC5C	G protein-coupled receptor class C group 5 member C	XP_023507865	G-protein coupled receptor family C group 5 member C isoform X3					4.66908								3.44294								4.01167								5.73159
100068777	GPRIN1	-	G protein regulated inducer of neurite outgrowth 1	114787	GPRIN1	G protein regulated inducer of neurite outgrowth 1	XP_023472946	G protein-regulated inducer of neurite outgrowth 1						4.94893
100056238	GPS1	-	G protein pathway suppressor 1	2873	GPS1	G protein pathway suppressor 1	XP_023507504	COP9 signalosome complex subunit 1 isoform X6																					4.8515						6.55233
100066566	GRHPR	-	glyoxylate and hydroxypyruvate reductase	9380	GRHPR	glyoxylate and hydroxypyruvate reductase	XP_001504338	glyoxylate reductase/hydroxypyruvate reductase																													6.61381
100051035	GRN	-	granulin precursor	2896	GRN	granulin precursor	XP_001489791	granulins isoform X1																															7.50303	7.4814
100034186	GSN	ADF	gelsolin	2934	GSN	gelsolin	XP_023484374	gelsolin isoform X3			7.33744								5.12957				7.29985		6.28459				6.19696			8.67543		8.94761						4.31513
100062365	GSR	-	glutathione-disulfide reductase	2936	GSR	glutathione-disulfide reductase	XP_023486488	glutathione reductase, mitochondrial isoform X2																						6.27728										4.2817
100061826	GSTM3	-	glutathione S-transferase mu 3	2947	GSTM3	glutathione S-transferase mu 3	XP_005610417	glutathione S-transferase Mu 3																						5.00859
100058811	GYG1	-	glycogenin 1	2992	GYG1	glycogenin 1	XP_023476846	glycogenin-1				4.96278						6.00023							8.73674		5.79901		8.76075					10.2805
102150908	H2BE1	-	H2B.E variant histone 1	114483833	H2BE1	H2B.E variant histone 1	XP_005609614	late histone H2B.L4-like							2.43066
100036557	HBA	HBA1	hemoglobin, alpha 1	3039	HBA1	hemoglobin subunit alpha 1	NP_001078901	hemoglobin subunit alpha			5.19904				8.36995		5.23243		8.68177			3.6534	3.94757						4.12102	9.09162	7.14547		7.82769	8.47046			7.14954		11.8736	13.3837
100054109	HBB	-	hemoglobin, beta	3043	HBB	hemoglobin subunit beta	NP_001157490	hemoglobin subunit beta			7.25172	5.34412			6.54044		8.17058					6.78973	6.70072		4.36464	6.93934	7.74974	3.918	5.03646	8.82015	8.92852	8.24835	10.2264	10.9963	8.37365	9.97241	10.4696		8.97421	11.9502
100064506	HDGF	-	heparin binding growth factor	3068	HDGF	heparin binding growth factor	XP_023496749	hepatoma-derived growth factor																															5.01921	5.3345
100070351	HEG1	-	heart development protein with EGF like domains 1	57493	HEG1	heart development protein with EGF like domains 1	XP_023479376	protein HEG homolog 1 isoform X2												4.52763
100053167	HERC3	-	HECT and RLD domain containing E3 ubiquitin protein ligase 3	8916	HERC3	HECT and RLD domain containing E3 ubiquitin protein ligase 3	XP_023493501	probable E3 ubiquitin-protein ligase HERC3 isoform X3																													6.384
100063584	HEXA	-	hexosaminidase subunit alpha	3073	HEXA	hexosaminidase subunit alpha	XP_001494361	beta-hexosaminidase subunit alpha																															4.34802	4.84609
100073289	HEXB	-	hexosaminidase subunit beta	3074	HEXB	hexosaminidase subunit beta	XP_005615043	beta-hexosaminidase subunit beta isoform X1																															7.31696	7.83908
100055613	HGS	-	hepatocyte growth factor-regulated tyrosine kinase substrate	9146	HGS	hepatocyte growth factor-regulated tyrosine kinase substrate	XP_023507552	hepatocyte growth factor-regulated tyrosine kinase substrate isoform X6																			4.65558
100072940	HINT1	-	histidine triad nucleotide binding protein 1	3094	HINT1	histidine triad nucleotide binding protein 1	XP_005615207	histidine triad nucleotide-binding protein 1																						6.23678
100052845	HIRA	-	histone cell cycle regulator	7290	HIRA	histone cell cycle regulator	XP_023503845	protein HIRA isoform X7																													5.35801
100066114	HMOX2	-	heme oxygenase 2	3163	HMOX2	heme oxygenase 2	XP_023472172	heme oxygenase 2				3.98541																							6.48214
100068539	HNRNPA2B1	-	heterogeneous nuclear ribonucleoprotein A2/B1	3181	HNRNPA2B1	heterogeneous nuclear ribonucleoprotein A2/B1	XP_023495166	heterogeneous nuclear ribonucleoproteins A2/B1 isoform X3																																2.85449
100066794	HNRNPA3	-	heterogeneous nuclear ribonucleoprotein A3	220988	HNRNPA3	heterogeneous nuclear ribonucleoprotein A3	XP_023477823	heterogeneous nuclear ribonucleoprotein A3 isoform X5													2.16215													5.63781
111767711	HNRNPAB	-	heterogeneous nuclear ribonucleoprotein A/B	3182	HNRNPAB	heterogeneous nuclear ribonucleoprotein A/B	XP_023472846	heterogeneous nuclear ribonucleoprotein A/B isoform X2																																3.4948
100052735	HNRNPK	HNRPK	heterogeneous nuclear ribonucleoprotein K	3190	HNRNPK	heterogeneous nuclear ribonucleoprotein K	XP_003364038	heterogeneous nuclear ribonucleoprotein K isoform X2			7.88191	5.69977							6.33652				7.22901		7.82146		8.52121	7.6335	8.06668	8.6376		9.10889		9.58241	9.37439	9.2585
100066483	HNRNPL	-	heterogeneous nuclear ribonucleoprotein L	3191	HNRNPL	heterogeneous nuclear ribonucleoprotein L	XP_023505443	heterogeneous nuclear ribonucleoprotein L isoform X1					1.318						2.89173												6.95408			6.6844	7.05658
100062482	HNRNPU	-	heterogeneous nuclear ribonucleoprotein U	3192	HNRNPU	heterogeneous nuclear ribonucleoprotein U	XP_023488523	heterogeneous nuclear ribonucleoprotein U isoform X3				6.24831
102150678	HNRNPUL2	-	heterogeneous nuclear ribonucleoprotein U like 2	221092	HNRNPUL2	heterogeneous nuclear ribonucleoprotein U like 2	XP_023510004	heterogeneous nuclear ribonucleoprotein U-like protein 2 isoform X2																						3.9486
100058285	HOPX	-	HOP homeobox	84525	HOPX	HOP homeobox	XP_023493819	homeodomain-only protein																										3.68639						1.69345
100055123	HPX	-	hemopexin	3263	HPX	hemopexin	XP_005612174	hemopexin																																4.0993
100068112	HRG	-	histidine rich glycoprotein	3273	HRG	histidine rich glycoprotein	XP_023479252	histidine-rich glycoprotein																																2.86261
100034124	HSD11B2	11-HSD2	hydroxysteroid 11-beta dehydrogenase 2	3291	HSD11B2	hydroxysteroid 11-beta dehydrogenase 2	NP_001075395	corticosteroid 11-beta-dehydrogenase isozyme 2				6.02104			5.83228				6.7174						5.35586					9.01826	8.7489			9.05959
100050075	HSD17B12	-	hydroxysteroid 17-beta dehydrogenase 12	51144	HSD17B12	hydroxysteroid 17-beta dehydrogenase 12	XP_001488432	very-long-chain 3-oxoacyl-CoA reductase																						4.77405
100033837	HSP90AA1	HSPCA	heat shock protein 90 alpha family class A member 1	3320	HSP90AA1	heat shock protein 90 alpha family class A member 1	XP_023483460	heat shock protein HSP 90-alpha isoform X1		7.61162	7.10465	7.32679	6.2948		6.33384				7.10182											9.81166	9.35059	9.92672		8.94729	9.21398	8.74147			6.49494	6.98778
100034150	HSP90AB1	HSP90	heat shock protein 90 alpha family class B member 1	3326	HSP90AB1	heat shock protein 90 alpha family class B member 1	XP_023479779	heat shock protein HSP 90-beta isoform X1			6.33441	4.75366	6.4769		6.12261	6.79077	6.84348	6.83403	6.62734	6.50004	6.50088										6.16922			6.94005					3.75937	4.23274
100033933	HSP90B1	GRP94|TRA1|gp96	heat shock protein 90 beta family member 1	7184	HSP90B1	heat shock protein 90 beta family member 1	NP_001157345	endoplasmin precursor					5.31404		6.18949															7.0187
100054291	HSPA13	-	heat shock protein family A (Hsp70) member 13	6782	HSPA13	heat shock protein family A (Hsp70) member 13	XP_023486160	heat shock 70 kDa protein 13 isoform X2					4.06549					3.49774												4.36646
100050827	HSPA1A	-	heat shock 70kDa protein 1A	3303	HSPA1A	heat shock protein family A (Hsp70) member 1A	NP_001243852	heat shock 70kDa protein 1A																						9.6301										6.12675
100629616	HSPA2	-	heat shock protein family A (Hsp70) member 2	3306	HSPA2	heat shock protein family A (Hsp70) member 2	XP_005605586	heat shock-related 70 kDa protein 2		7.26547											4.88645
100072809	HSPA4	-	heat shock protein family A (Hsp70) member 4	3308	HSPA4	heat shock protein family A (Hsp70) member 4	XP_023473466	heat shock 70 kDa protein 4 isoform X2																					5.30093
100067235	HSPA5	GRP78|BiP|GRP-78	heat shock protein family A (Hsp70) member 5	3309	HSPA5	heat shock protein family A (Hsp70) member 5	XP_023484632	78 kDa glucose-regulated protein		3.83178																				6.34346										4.27135
100009679	HSPA8	-	heat shock protein family A (Hsp70) member 8	3312	HSPA8	heat shock protein family A (Hsp70) member 8	NP_001075247	heat shock cognate 71 kDa protein																						10.1268									4.86943	4.84474
100059763	HSPB1	-	heat shock protein family B (small) member 1	3315	HSPB1	heat shock protein family B (small) member 1	XP_001504528	heat shock protein beta-1					3.64835							3.74921															4.57568					3.25669
100071701	HSPG2	-	heparan sulfate proteoglycan 2	3339	HSPG2	heparan sulfate proteoglycan 2	XP_023491330	basement membrane-specific heparan sulfate proteoglycan core protein isoform X9													6.04463
100062150	HSPH1	-	heat shock protein family H (Hsp110) member 1	10808	HSPH1	heat shock protein family H (Hsp110) member 1	XP_001493567,XP_001493593	heat shock protein 105 kDa isoform X1,heat shock protein 105 kDa isoform X2																						7.28808										3.37351
100054669	HTATSF1	-	HIV-1 Tat specific factor 1	27336	HTATSF1	HIV-1 Tat specific factor 1	XP_023490248	HIV Tat-specific factor 1					3.20761								2.56306
100064570	HTRA1	-	HtrA serine peptidase 1	5654	HTRA1	HtrA serine peptidase 1	XP_023493776	serine protease HTRA1					5.91523					5.88848		5.7402												7.22689							6.82375	7.02015
100060375	HUWE1	-	HECT, UBA and WWE domain containing 1, E3 ubiquitin protein ligase	10075	HUWE1	HECT, UBA and WWE domain containing 1, E3 ubiquitin protein ligase	XP_023490277	E3 ubiquitin-protein ligase HUWE1 isoform X6																			4.91748
102150351	HYDIN	-	HYDIN, axonemal central pair apparatus protein	54768	HYDIN	HYDIN, axonemal central pair apparatus protein	XP_023493066	hydrocephalus-inducing protein homolog isoform X5																					3.82456
100071323	HYOU1	-	hypoxia up-regulated 1	10525	HYOU1	hypoxia up-regulated 1	XP_023500727	hypoxia up-regulated protein 1 isoform X3		3.85917																				7.10957										2.9431
100054721	IARS	-	isoleucyl-tRNA synthetase	3376	IARS	isoleucyl-tRNA synthetase	XP_001491171	isoleucine--tRNA ligase, cytoplasmic isoform X2																						5.04837
100066416	IDH1	-	isocitrate dehydrogenase (NADP(+)) 1, cytosolic	3417	IDH1	isocitrate dehydrogenase (NADP(+)) 1, cytosolic	XP_005601451	isocitrate dehydrogenase																																3.32984
100069086	IDH2	-	isocitrate dehydrogenase (NADP(+)) 2, mitochondrial	3418	IDH2	isocitrate dehydrogenase (NADP(+)) 2, mitochondrial	XP_023505642	isocitrate dehydrogenase																						5.93161
111771607	IDS	-	iduronate 2-sulfatase	3423	IDS	iduronate 2-sulfatase	XP_023489899	LOW QUALITY PROTEIN: iduronate 2-sulfatase																															2.0467	3.20309
100065433	IFT140	-	intraflagellar transport 140	9742	IFT140	intraflagellar transport 140	XP_023472419	intraflagellar transport protein 140 homolog isoform X2					5.1471
100055101	IFT172	-	intraflagellar transport 172	26160	IFT172	intraflagellar transport 172	XP_001502238	intraflagellar transport protein 172 homolog			6.63	3.85589													8.62388				6.83605
100059313	IGF2BP2	-	insulin like growth factor 2 mRNA binding protein 2	10644	IGF2BP2	insulin like growth factor 2 mRNA binding protein 2	XP_023479240	insulin-like growth factor 2 mRNA-binding protein 2 isoform X2					3.75221																					6.73796
100058539	IGF2R	-	insulin like growth factor 2 receptor	3482	IGF2R	insulin like growth factor 2 receptor	XP_005608176	cation-independent mannose-6-phosphate receptor isoform X2																						5.07609
100034061	IGFBP2	-	insulin like growth factor binding protein 2	3485	IGFBP2	insulin like growth factor binding protein 2	XP_023498063	insulin-like growth factor-binding protein 2																																1.08073
100034155	IGFBP3	IGFBP-3	insulin like growth factor binding protein 3	3486	IGFBP3	insulin like growth factor binding protein 3	XP_023494800	insulin-like growth factor-binding protein 3																																3.93225
100034156	IGFBP6	IGFBP-6	insulin like growth factor binding protein 6	3489	IGFBP6	insulin like growth factor binding protein 6	NP_001295533	insulin-like growth factor-binding protein 6 precursor																															4.45753
100033844	IGFBP7	AGM	insulin like growth factor binding protein 7	3490	IGFBP7	insulin like growth factor binding protein 7	XP_001491221	insulin-like growth factor-binding protein 7																															8.17662	8.63775
100630374	IGFBPL1	-	insulin like growth factor binding protein like 1	347252	IGFBPL1	insulin like growth factor binding protein like 1	XP_023485466	insulin-like growth factor-binding protein-like 1 isoform X2																		3.65409
100050167	IKBKB	-	inhibitor of nuclear factor kappa B kinase subunit beta	3551	IKBKB	inhibitor of nuclear factor kappa B kinase subunit beta	XP_023486441	inhibitor of nuclear factor kappa-B kinase subunit beta isoform X4																					3.41048
100052470	IL37	-	interleukin 37	27178	IL37	interleukin 37	XP_001496063	interleukin-37 isoform X2				1.85997
100057707	ILF3	-	interleukin enhancer binding factor 3	3609	ILF3	interleukin enhancer binding factor 3	XP_023501186	interleukin enhancer-binding factor 3 isoform X6																	4.01132
100147631	ILVBL	-	ilvB acetolactate synthase like	10994	ILVBL	ilvB acetolactate synthase like	XP_005604143	acetolactate synthase-like protein isoform X2																					3.2735	6.97304
100071737	IMPDH1	-	inosine monophosphate dehydrogenase 1	3614	IMPDH1	inosine monophosphate dehydrogenase 1	XP_023495394	inosine-5-monophosphate dehydrogenase 1 isoform X3																													9.13627
100034076	INHBA	-	inhibin subunit beta A	3624	INHBA	inhibin subunit beta A	XP_023494497	inhibin beta A chain isoform X1																						7.12485										2.8675
100067535	INHBB	-	inhibin subunit beta B	3625	INHBB	inhibin subunit beta B	XP_023478506	inhibin beta B chain																			4.4822									7.14659
100066037	INPPL1	-	inositol polyphosphate phosphatase like 1	3636	INPPL1	inositol polyphosphate phosphatase like 1	XP_005612109,XP_014597314	phosphatidylinositol 3,4,5-trisphosphate 5-phosphatase 2 isoform X2,phosphatidylinositol 3,4,5-trisphosphate 5-phosphatase 2 isoform X3																					5.30761	6.16011
100066248	INSR	-	insulin receptor	3643	INSR	insulin receptor	XP_023500380	insulin receptor isoform X6				3.42868
100060424	IPO5	RANBP5	importin 5	3843	IPO5	importin 5	XP_023477516	importin-5 isoform X1			3.31401
100052174	IQCK	-	IQ motif containing K	124152	IQCK	IQ motif containing K	XP_023472012	IQ domain-containing protein K isoform X13																					2.42986
100068724	IQGAP1	-	IQ motif containing GTPase activating protein 1	8826	IQGAP1	IQ motif containing GTPase activating protein 1	XP_023505306,XP_023505320	ras GTPase-activating-like protein IQGAP1 isoform X1,ras GTPase-activating-like protein IQGAP1 isoform X2			7.14954		7.27724							6.74604		9.33275	8.3009	8.94889	9.18918	8.42219	9.57389	8.66459	8.61725	11.4331	11.0501	10.0575	11.5254	10.9362			9.37395		6.57962
100073279	IQGAP2	-	IQ motif containing GTPase activating protein 2	10788	IQGAP2	IQ motif containing GTPase activating protein 2	XP_023473924	ras GTPase-activating-like protein IQGAP2 isoform X2																					3.5213	5.82421				6.58495
100073012	ISOC1	-	isochorismatase domain containing 1	51015	ISOC1	isochorismatase domain containing 1	XP_023473526	isochorismatase domain-containing protein 1 isoform X2																						5.15478									4.01275	4.27187
100146422	IST1	-	IST1 factor associated with ESCRT-III	9798	IST1	IST1, ESCRT-III associated factor	XP_005608442	IST1 homolog isoform X3		4.09812																				7.40327
100063367	ITGA2	-	integrin subunit alpha 2	3673	ITGA2	integrin subunit alpha 2	XP_005604336	integrin alpha-2																	5.22014
100070004	ITIH2	-	inter-alpha-trypsin inhibitor heavy chain 2	3698	ITIH2	inter-alpha-trypsin inhibitor heavy chain 2	XP_001916967	inter-alpha-trypsin inhibitor heavy chain H2																									9.59122
100050288	ITM2B	-	integral membrane protein 2B	9445	ITM2B	integral membrane protein 2B	XP_001489891	integral membrane protein 2B					4.20085									6.79714	6.44587			5.88047				6.15579
100052544	ITPA	-	inosine triphosphatase	3704	ITPA	inosine triphosphatase	XP_001496379	inosine triphosphate pyrophosphatase isoform X2																			4.58568						7.64472
100052808	ITPR1	-	inositol 1,4,5-trisphosphate receptor type 1	3708	ITPR1	inositol 1,4,5-trisphosphate receptor type 1	XP_023475822	inositol 1,4,5-trisphosphate receptor type 1 isoform X6																						7.79266	8.17398			9.1636	8.28771
100053019	ITPR3	-	inositol 1,4,5-trisphosphate receptor type 3	3710	ITPR3	inositol 1,4,5-trisphosphate receptor type 3	XP_023480501	inositol 1,4,5-trisphosphate receptor type 3 isoform X4				3.93659																						6.38705
100629603	JCHAIN	IGJ	joining chain of multimeric IgA and IgM	3512	JCHAIN	joining chain of multimeric IgA and IgM	NP_001271464	immunoglobulin J chain precursor		9.57824	10.6282	11.8313	10.6866	9.45912	11.2735	12.6933	13.4151	11.1068	11.1232	13.2935	12.5132	10.5769	11.1962	11.1585	11.3738	10.7732	10.7759	11.2654	11.2578	12.478	13.4259	12.7897	13.0383	15.3349	13.5912	13.9277	14.3396		8.75074	8.81807
100065505	JPT2	HN1L	Jupiter microtubule associated homolog 2	90861	JPT2	Jupiter microtubule associated homolog 2	XP_001497514	jupiter microtubule associated homolog 2												2.55196
100053295	JUP	-	junction plakoglobin	3728	JUP	junction plakoglobin	XP_005597461	junction plakoglobin																						5.83706
100055335	KARS1	KARS	lysyl-tRNA synthetase 1	3735	KARS	lysyl-tRNA synthetase	XP_001501628	lysine--tRNA ligase isoform X2					10.3213							5.7873															12.6722					1.6623
111768608	KCTD12	-	potassium channel tetramerization domain containing 12	115207	KCTD12	potassium channel tetramerization domain containing 12	XP_023477468	BTB/POZ domain-containing protein KCTD12											3.67491								5.10978	3.64027
100070301	KIAA0513	-	KIAA0513	9764	KIAA0513	KIAA0513	XP_023493200	uncharacterized protein KIAA0513 homolog isoform X2																						5.86659
100058662	KIAA1211	-	KIAA1211 ortholog	57482	KIAA1211	KIAA1211	XP_023493833	uncharacterized protein KIAA1211 homolog isoform X3																							7.4763
100070149	KIAA1522	-	KIAA1522	57648	KIAA1522	KIAA1522	XP_001499871	uncharacterized protein KIAA1522 homolog isoform X2													3.78889
100066648	KIAA1549	-	KIAA1549	57670	KIAA1549	KIAA1549	XP_023495553	UPF0606 protein KIAA1549 homolog					3.55569		5.73021															6.66576		7.35412
100059482	KIAA1549L	-	KIAA1549 like	25758	KIAA1549L	KIAA1549 like	XP_001492108	LOW QUALITY PROTEIN: UPF0606 protein KIAA1549L homolog																									6.5316
100055648	KIF4A	-	kinesin family member 4A	24137	KIF4A	kinesin family member 4A	XP_023489421	chromosome-associated kinesin KIF4A isoform X4				3.98968
100056413	KIF5C	-	kinesin family member 5C	3800	KIF5C	kinesin family member 5C	XP_023478623	kinesin heavy chain isoform X2		2.41568																								4.61235
100055017	KLC4	-	kinesin light chain 4	89953	KLC4	kinesin light chain 4	XP_023480718	kinesin light chain 4																					5.75593						8.19367
100068133	KNG1	-	kininogen 1	3827	KNG1	kininogen 1	XP_001499389,XP_005601930	kininogen-1 isoform X1,kininogen-1 isoform X2									4.33607													6.2474										3.22723
100052650	KPNA4	-	karyopherin subunit alpha 4	3840	KPNA4	karyopherin subunit alpha 4	XP_023478976	importin subunit alpha-3																					3.50373
100069121	KPNB1	-	karyopherin subunit beta 1	3837	KPNB1	karyopherin subunit beta 1	XP_023508423	importin subunit beta-1			4.34603																								5.80318
100064473	KRAS	-	KRAS proto-oncogene, GTPase	3845	KRAS	KRAS proto-oncogene, GTPase	XP_023499017	GTPase KRas isoform X2								4.57888
100063302	KRT1	-	keratin 1	3848	KRT1	keratin 1	NP_001333128	keratin, type II cytoskeletal 1							4.02892															11.8955
100146924	KRT10A	-	keratin 10A	3858	KRT10	keratin 10	NP_001333005	keratin 10																						8.87998
100066675	KRT13	-	keratin 13	3860	KRT13	keratin 13	XP_005597465	keratin, type I cytoskeletal 13																			5.94523			7.67334
100066610	KRT16	-	keratin 16	3868	KRT16	keratin 16	XP_005597463	keratin, type I cytoskeletal 16																			7.96116
100053436	KRT17	-	keratin 17	3872	KRT17	keratin 17	NP_001333122	keratin 17																			7.32274			5.49099
100147127	KRT19	-	keratin 19	3880	KRT19	keratin 19	XP_001917443	keratin, type I cytoskeletal 19						5.4879																7.43788
100067426	KRT23	-	keratin 23	25984	KRT23	keratin 23	XP_023507399	keratin, type I cytoskeletal 23 isoform X1									7.48752
100061626	KRT5	-	keratin 5	3852	KRT5	keratin 5	NP_001333137	keratin 5																						9.3359
100061595	KRT6A	-	keratin, type II cytoskeletal 6A	3853	KRT6A	keratin 6A	XP_005611266	keratin, type II cytoskeletal 6A isoform X1																			7.50478
100061657	KRT71	-	keratin 71	112802	KRT71	keratin 71	NP_001333148	keratin 71																						5.82627
100061792	KRT77	-	keratin 77	374454	KRT77	keratin 77	XP_001504507	keratin, type II cytoskeletal 1b																			6.69697			7.34447									3.63366
100057449	KYNU	-	kynureninase	8942	KYNU	kynureninase	XP_005601529	kynureninase isoform X2																																0.761881
791238	LAMA3	-	laminin subunit alpha 3	3909	LAMA3	laminin subunit alpha 3	XP_023503336,XP_023503338	laminin subunit alpha-3 isoform X1,laminin subunit alpha-3 isoform X3													4.22736					4.16944
100058057	LAMA5	-	laminin subunit alpha 5	3911	LAMA5	laminin subunit alpha 5	XP_023482638	laminin subunit alpha-5								5.04911											3.99991
100053539	LAMB2	-	laminin subunit beta 2	3913	LAMB2	laminin subunit beta 2	XP_023476210	laminin subunit beta-2 isoform X2			4.40252															6.11813	5.97556	5.62176								7.35023
100056564	LAMB3	-	laminin subunit beta 3	3914	LAMB3	laminin subunit beta 3	XP_023496552	laminin subunit beta-3									6.53664			7.43187	6.20028
100060434	LAMB4	-	laminin subunit beta 4	22798	LAMB4	laminin subunit beta 4	XP_023494676	laminin subunit beta-4 isoform X3				4.95406																							8.19918
791245	LAMC2	-	laminin subunit gamma 2	3918	LAMC2	laminin subunit gamma 2	NP_001075237	laminin subunit gamma-2 precursor												6.1946
100067211	LAMP1	-	lysosomal associated membrane protein 1	3916	LAMP1	lysosomal associated membrane protein 1	XP_023477654	lysosome-associated membrane glycoprotein 1																						7.03991
100052779	LAMTOR1	-	late endosomal/lysosomal adaptor, MAPK and MTOR activator 1	55004	LAMTOR1	late endosomal/lysosomal adaptor, MAPK and MTOR activator 1	NP_001268999	ragulator complex protein LAMTOR1																						5.58499
100061092	LARS1	LARS	leucyl-tRNA synthetase 1	51520	LARS	leucyl-tRNA synthetase	XP_014586081	leucine--tRNA ligase, cytoplasmic isoform X2			3.28097
100065673	LAS1L	-	LAS1 like ribosome biogenesis factor	81887	LAS1L	LAS1 like, ribosome biogenesis factor	XP_023489218	ribosomal biogenesis protein LAS1L				5.66749
100068429	LASP1	-	LIM and SH3 protein 1	3927	LASP1	LIM and SH3 protein 1	XP_014596312	LIM and SH3 domain protein 1 isoform X2												2.15419
100070310	LCN2	-	lipocalin 2	3934	LCN2	lipocalin 2	XP_023484751	neutrophil gelatinase-associated lipocalin isoform X2		5.30122											3.99567									6.86332				6.96694					8.23731	8.15244
100050663	LCP1	-	lymphocyte cytosolic protein 1	3936	LCP1	lymphocyte cytosolic protein 1	XP_023477366	plastin-2																																2.50536
100057016	LDHA	-	lactate dehydrogenase A	3939	LDHA	lactate dehydrogenase A	NP_001138352	L-lactate dehydrogenase A chain			3.65329						5.44622																	5.1076
100033997	LDHB	-	lactate dehydrogenase B	3945	LDHB	lactate dehydrogenase B	XP_014595948	L-lactate dehydrogenase B chain isoform X1																																2.88059
100060633	LDLRAD1	-	low density lipoprotein receptor class A domain containing 1	388633	LDLRAD1	low density lipoprotein receptor class A domain containing 1	XP_023485341	low-density lipoprotein receptor class A domain-containing protein 1 isoform X2																						4.69282
100050573	LGALS3BP	-	galectin 3 binding protein	3959	LGALS3BP	galectin 3 binding protein	XP_001491000	galectin-3-binding protein					3.52356			5.68868	5.8799			5.54195	5.19346									8.09202				7.06781
100060033	LIMA1	-	LIM domain and actin binding 1	51474	LIMA1	LIM domain and actin binding 1	XP_023499306	LIM domain and actin-binding protein 1 isoform X2																										3.03311
100072314	LIN7C	-	lin-7 homolog C, crumbs cell polarity complex component	55327	LIN7C	lin-7 homolog C, crumbs cell polarity complex component	XP_001502264	protein lin-7 homolog C											3.8509
100053762	LIPG	-	lipase G, endothelial type	9388	LIPG	lipase G, endothelial type	XP_023503565	endothelial lipase isoform X3																4.6898
100050262	LMAN1	-	lectin, mannose binding 1	3998	LMAN1	lectin, mannose binding 1	XP_023503672	protein ERGIC-53 isoform X1																						4.71727
100057167	LMBRD1	-	LMBR1 domain containing 1	55788	LMBRD1	LMBR1 domain containing 1	XP_023480906	probable lysosomal cobalamin transporter																						6.77531
100067733	LMBRD2	-	LMBR1 domain containing 2	92255	LMBRD2	LMBR1 domain containing 2	XP_023481505	LMBR1 domain-containing protein 2 isoform X2																										6.27281
100629931	LMTK2	-	lemur tyrosine kinase 2	22853	LMTK2	lemur tyrosine kinase 2	XP_014585289	serine/threonine-protein kinase LMTK2 isoform X3																		3.55201				4.80007
100034005	LOC100034005	RPL17	60S ribosomal protein L17	6139	RPL17	ribosomal protein L17	XP_014583228	60S ribosomal protein L17				7.03188									6.78385									7.38068
100049798	LOC100049798	-	class I histocompatibility antigen, Gogo-OKO alpha chain	3105	HLA-A	major histocompatibility complex, class I, A	XP_023479979	HLA class I histocompatibility antigen, alpha chain G isoform X14																						5.8423
100049837	LOC100049837	NAT1	arylamine N-acetyltransferase 1	9	NAT1	N-acetyltransferase 1	XP_005606312	arylamine N-acetyltransferase 1																										5.18452
100050004	LOC100050004	MTHFS	methenyltetrahydrofolate synthetase	10588	MTHFS	methenyltetrahydrofolate synthetase	XP_005602922	5-formyltetrahydrofolate cyclo-ligase isoform X4																					2.36681
100050361	LOC100050361	TUBB2B	tubulin beta-2B chain	347733	TUBB2B	tubulin beta 2B class IIb	XP_005603593	tubulin beta-2B chain									4.0763												5.14049	8.35036	8.18928
100050637	LOC100050637	IFITM3	interferon-induced transmembrane protein 3	10410	IFITM3	interferon induced transmembrane protein 3	XP_001488671	interferon-induced transmembrane protein 3								4.43115				4.65168										7.62607
100050685	LOC100050685	-	liver carboxylesterase	1066	CES1	carboxylesterase 1	XP_014593950	liver carboxylesterase																													7.83668		7.08364	7.17911
100050835	LOC100050835	-	cystatin-B	1476	CSTB	cystatin B	XP_001491217	cystatin-B																															4.22304	5.16442
100050904	LOC100050904	HSPA1L	heat shock 70 kDa protein 1-like	3305	HSPA1L	heat shock protein family A (Hsp70) member 1 like	XP_005603810	heat shock 70 kDa protein 1-like		3.06896																				6.31297
100051657	LOC100051657	-	7-51 putative nonclassical MHC class I antigen	3135	HLA-G	major histocompatibility complex, class I, G	XP_023479787	7-51 putative nonclassical MHC class I antigen isoform X2		7.42559			8.15467			6.8711									8.12381				7.43929	4.25142
100051754	LOC100051754	-	prothymosin alpha	5757	PTMA	prothymosin alpha	XP_003363254	prothymosin alpha				3.5918			6.61297	5.07103			6.86233	4.73769	4.62767																			3.50029
100051901	LOC100051901	TUBA1C	tubulin alpha-1C chain	84790	TUBA1C	tubulin alpha 1c	XP_001504231	tubulin alpha-1C chain																					4.88034
100052045	LOC100052045	ANXA8|ANXA8L1	annexin A8	653145	ANXA8	annexin A8	XP_001500744	annexin A8																						5.05494
100054448	LOC100054448	-	saoe class I histocompatibility antigen, A alpha chain	3105	HLA-A	major histocompatibility complex, class I, A	XP_005603767,XP_014590153	HLA class I histocompatibility antigen, alpha chain G isoform X3,saoe class I histocompatibility antigen, A alpha chain isoform X9		6.32929		8.77317	7.56735								3.25266				8.36392	7.90647	7.75462
100054543	LOC100054543	-	solute carrier family 28 member 3-like	64078	SLC28A3	solute carrier family 28 member 3	XP_023490767	solute carrier family 28 member 3-like isoform X1					3.71017			5.62023
100054688	LOC100054688	XDH	xanthine dehydrogenase/oxidase	7498	XDH	xanthine dehydrogenase	XP_023475048	xanthine dehydrogenase/oxidase isoform X5																					5.02104								4.20492
100055750	LOC100055750	RARRES1	retinoic acid receptor responder protein 1	5918	RARRES1	retinoic acid receptor responder 1	XP_023490652	retinoic acid receptor responder protein 1																		3.48581				6.87946
100056062	LOC100056062	Eqca-2	MHC class I antigen 9.2	3107	HLA-C	major histocompatibility complex, class I, C	XP_023479815	MHC class I antigen 9.2 isoform X1								0.567935														11.4297	9.71291			11.7901		10.2321
100057066	LOC100057066	-	rho-related GTP-binding protein RhoG	391	RHOG	ras homolog family member G	XP_023489038	rho-related GTP-binding protein RhoG						4.68308
100058329	LOC100058329	-	glutathione S-transferase Mu 1	2946	GSTM2	glutathione S-transferase mu 2	XP_001495425	glutathione S-transferase Mu 1 isoform X3																						4.68004									5.00194	5.03558
100058767	LOC100058767	-	purine nucleoside phosphorylase	4860	PNP	purine nucleoside phosphorylase	XP_001505187	purine nucleoside phosphorylase																																3.83097
100059091	LOC100059091	-	tubulin alpha-1B chain	7846	TUBA1A	tubulin alpha 1a	XP_023499251	tubulin alpha-1B chain			6.10942									4.82431										9.24472	8.36702	8.53993		8.92458		9.72792
100059239	LOC100059239	C4A	complement C4-A	720	C4A	complement C4A (Rodgers blood group)	XP_001492943	complement C4-A				8.04292					6.68986																8.62084	8.87397			9.48083		5.61659	5.22446
100059285	LOC100059285	TUBA1B	tubulin alpha-1D chain	80086	TUBA4B	tubulin alpha 4b	XP_005610680	tubulin alpha-1D chain																												3.24481				3.44917
100060505	LOC100060505	C3	complement C3-like	718	C3	complement C3	XP_023500356	complement C3-like			7.83105	8.76799			7.90677	10.8718	11.5399	6.74066	8.0662	11.0066	11.3518	6.71795	6.33669	7.60859	7.35023	6.61559	7.17881	8.3087	7.29297	9.15588	8.93183		10.4623	10.3922	9.85611	7.45664	10.8346		6.12765	6.02978
100060539	LOC100060539	-	complement C3	718	C3	complement C3	XP_001915589	complement C3									7.69919			8.77159	7.47143							4.73319						6.02868
100060608	LOC100060608	IGLC1|IGLL5|IgL	immunoglobulin lambda constant 7	28834	IGLC7	immunoglobulin lambda constant 7	XP_023503816	immunoglobulin lambda constant 7													5.06605																			2.63108
100061656	LOC100061656	A2M	alpha-2-macroglobulin	5858	PZP	PZP, alpha-2-macroglobulin like	XP_014596182	alpha-2-macroglobulin isoform X2				3.33771																												1.7144
100061763	LOC100061763	-	pregcy zone protein	5858	PZP	PZP alpha-2-macroglobulin like	XP_014596179	pregcy zone protein																											7.14262
100062210	LOC100062210	-	WASH complex subunit 2	387680	WASHC2A	WASH complex subunit 2A	XP_023503734	WASH complex subunit 2A isoform X5					3.12077																			5.58919
100063291	LOC100063291	GCNT2	N-acetyllactosaminide beta-1,6-N-acetylglucosaminyl-transferase	2651	GCNT2	glucosaminyl (N-acetyl) transferase 2 (I blood group)	XP_023480213	N-acetyllactosaminide beta-1,6-N-acetylglucosaminyl-transferase isoform X2		7.72731												10.0686	8.72359	9.61416	7.91037	10.0657	9.21592	8.85826	7.47849			10.3127	10.8555			10.829
100063474	LOC100063474	CLCA4	calcium-activated chloride channel regulator 4	22802	CLCA4	chloride channel accessory 4	XP_014595708	calcium-activated chloride channel regulator 4														5.48848
100064310	LOC100064310	EIF3C	eukaryotic translation initiation factor 3 subunit C	8663	EIF3C	eukaryotic translation initiation factor 3 subunit C	XP_023471819	eukaryotic translation initiation factor 3 subunit C isoform X2					6.91743								5.93487								2.89499							5.24336
100065068	LOC100065068	Spi2-1|Spi2-11|Spi2-7|Spi2-9|Spi2-2|Spi2-8|Spi2-12|Spi2-5|Spi2-13|Spi2-4|Spi2-10	alpha-1-antiproteinase 2-like	5265	SERPINA1	serpin family A member 1	NP_001304178	alpha-1-antiproteinase 2-like precursor				3.55643																		6.65062										3.96051
100065387	LOC100065387	-	carcinoembryonic antigen-related cell adhesion molecule 1	634	CEACAM1	carcinoembryonic antigen related cell adhesion molecule 1	XP_023507197	carcinoembryonic antigen-related cell adhesion molecule 1 isoform X4																									6.68187
100066438	LOC100066438	-	alcohol dehydrogenase 1	130	ADH6	alcohol dehydrogenase 6 (class V)	XP_005608659	alcohol dehydrogenase 1																					4.94359
100067589	LOC100067589	-	N-acetyllactosaminide alpha-1,3-galactosyltransferase	14594	Ggta1	glycoprotein galactosyltransferase alpha 1, 3 [ Mus musculus (house mouse) ]	XP_023484558	N-acetyllactosaminide alpha-1,3-galactosyltransferase isoform X3			8.23324		6.96821					4.4932				9.51914	7.28383	8.65356	6.69683	8.57115		8.60277	6.02186				9.89902			8.95742	9.92184
100067649	LOC100067649	VNN3	vascular non-inflammatory molecule 3	55350	VNN3	vanin 3	XP_005596991	vascular non-inflammatory molecule 3 isoform X2																						5.07882									6.06934	5.57149
100067869	LOC100067869	HP	haptoglobin	3240	HP	haptoglobin	XP_001497860	haptoglobin																													5.75798			3.84338
100069277	LOC100069277	-	carcinoembryonic antigen-related cell adhesion molecule 1	634	CEACAM1	carcinoembryonic antigen related cell adhesion molecule 1	XP_023507200	carcinoembryonic antigen-related cell adhesion molecule 1 isoform X2													4.97251
100069935	LOC100069935	-	glutamate dehydrogenase 1, mitochondrial-like	2746	GLUD1	glutamate dehydrogenase 1	XP_023500528	LOW QUALITY PROTEIN: glutamate dehydrogenase 1, mitochondrial-like																										6.27088
100072592	LOC100072592	-	purine nucleoside phosphorylase	4860	PNP	purine nucleoside phosphorylase	XP_005603240	purine nucleoside phosphorylase isoform X1			4.64513									0.990737												6.9292
100073089	LOC100073089	-	ectonucleotide pyrophosphatase/phosphodiesterase family member 3	5169	ENPP3	ectonucleotide pyrophosphatase/phosphodiesterase 3	XP_023506866	ectonucleotide pyrophosphatase/phosphodiesterase family member 3 isoform X6				3.97177									7.25077									7.30779		7.9295
100146633	LOC100146633	-	inhibitor of carbonic anhydrase	7018	TF	transferrin	XP_023476722	inhibitor of carbonic anhydrase																													7.89026
100146955	LOC100146955	-	aldo-keto reductase family 1 member C23-like	1109	AKR1C4	aldo-keto reductase family 1 member C4	XP_001916998	aldo-keto reductase family 1 member C23-like isoform X1																													5.76014
100147151	LOC100147151	-	L-amino-acid oxidase	259307	IL4I1	interleukin 4 induced 1	XP_023487776	L-amino-acid oxidase			5.70523		5.58454					6.88667				7.63981	7.96965	7.56049	7.04701	9.14667	8.38461	8.7807	5.97237	12.998	8.37191	9.32906	7.85879	9.88736	7.29921	10.4723	9.04221		11.1407	12.4588
100147411	LOC100147411	-	cysteine--tRNA ligase, cytoplasmic	833	CARS	cysteinyl-tRNA synthetase	XP_023510489	cysteine--tRNA ligase, cytoplasmic isoform X1									3.2585
100147452	LOC100147452	-	phytanoyl-CoA dioxygenase domain-containing protein 1	254295	PHYHD1	phytanoyl-CoA dioxygenase domain containing 1	XP_023490928	phytanoyl-CoA dioxygenase domain-containing protein 1																					5.89225
102147390	LOC102147390	-	T-lymphocyte surface antigen Ly-9	4063	LY9	lymphocyte antigen 9	XP_023496719	T-lymphocyte surface antigen Ly-9												3.46571										5.38629
102147726	LOC102147726	IGL|IGLC7	immunoglobulin lambda-1 light chain	28834	IGLC7	immunoglobulin lambda constant 7	XP_023503887	immunoglobulin lambda-1 light chain		4.32106					8.98316	12.3119	10.9856	8.71706	8.70556	11.343	10.9305									14.38										1.43296
102148689	LOC102148689	-	uncharacterized LOC102148689	94027	CGB7	chorionic gonadotropin subunit beta 7	XP_005596448	uncharacterized protein LOC102148689 isoform X1							5.58694
102148827	LOC102148827	-	lymphocyte antigen 6H	4062	LY6H	lymphocyte antigen 6 family member H	XP_005613389	lymphocyte antigen 6H																						7.84956
102149122	LOC102149122	-	deleted in maligt brain tumors 1 protein	1755	DMBT1	deleted in malignant brain tumors 1	XP_014588847	deleted in maligt brain tumors 1 protein									6.50123			5.38571	6.74685
102149380	LOC102149380	-	ovalbumin	89778	SERPINB11	serpin family B member 11 (gene/pseudogene)	XP_023503724	ovalbumin																												6.43015
102149927	LOC102149927	-	vegetative cell wall protein gp1-like				XP_023510811	vegetative cell wall protein gp1-like						3.91246
106782960	LOC106782960	-	liver carboxylesterase-like	1066	CES1	carboxylesterase 1	XP_023492786	liver carboxylesterase-like isoform X2																													7.97258
106783470	LOC106783470	IGL|IGLV8S1	immunoglobulin lambda-1 light chain	3537	IGLC1	immunoglobulin lambda constant 1	XP_014597487	LOW QUALITY PROTEIN: immunoglobulin lambda-1 light chain									7.81954
111767398	LOC111767398	-	ferritin heavy chain	2495	FTH1	ferritin heavy chain 1	XP_023489043	ferritin heavy chain						7.03639
111767444	LOC111767444	-	metallothionein-1A-like	4501	MT1X	metallothionein 1X	XP_023492792	metallothionein-1A-like												3.55102
111767453	LOC111767453	-	cytoplasmic FMR1-interacting protein 1-like	23191	CYFIP1	cytoplasmic FMR1 interacting protein 1	XP_023507981	cytoplasmic FMR1-interacting protein 1-like isoform X2		2.5538																				5.38308
111767503	LOC111767503	-	tumor protein D52	7163	TPD52	tumor protein D52	XP_023504188	tumor protein D52 isoform X11																					4.64518
111767504	LOC111767504	APN|gp150	aminopeptidase N-like	290	ANPEP	alanyl aminopeptidase, membrane	XP_023505698	aminopeptidase N-like																						7.65421
111768754	LOC111768754	-	tetratricopeptide repeat protein 30B-like	150737	TTC30B	tetratricopeptide repeat domain 30B	XP_023477826	LOW QUALITY PROTEIN: tetratricopeptide repeat protein 30B-like				4.08279						3.3138											5.62073						7.05713
111770668	LOC111770668	-	major allergen Can f 1-like	3933	LCN1	lipocalin 1	XP_023485345	major allergen Can f 1-like																						5.28488
111770943	LOC111770943	-	acid ceramidase	427	ASAH1	N-acylsphingosine amidohydrolase 1	XP_023486516	acid ceramidase isoform X2																																5.28403
111771225	LOC111771225	-	signal peptidase complex subunit 1	28972	SPCS1	signal peptidase complex subunit 1	XP_023487947	signal peptidase complex subunit 1																												5.43603
111771867	LOC111771867	-	glutamate receptor 1-like	2890	GRIA1	glutamate ionotropic receptor AMPA type subunit 1	XP_023490520	glutamate receptor 1-like isoform X2																						6.11385
111771987	LOC111771987	-	retinoic acid receptor responder protein 1-like	5918	RARRES1	retinoic acid receptor responder 1	XP_023490651	retinoic acid receptor responder protein 1-like isoform X3										4.93847						2.64794						8.58214
111772016	LOC111772016	-	mRNA turnover protein 4 homolog	51154	MRTO4	MRT4 homolog, ribosome maturation factor	XP_023490679	mRNA turnover protein 4 homolog				3.9568
111772143	LOC111772143	-	N-acetylated-alpha-linked acidic dipeptidase 2-like	10003	NAALAD2	N-acetylated alpha-linked acidic dipeptidase 2	XP_023490866	N-acetylated-alpha-linked acidic dipeptidase 2-like																										5.55047
111772365	LOC111772365	-	late histone H2B.L4-like	286436	H2BW2	H2B.W histone 2	XP_023491126	late histone H2B.L4-like																			3.168
111772846	LOC111772846	-	alcohol dehydrogenase class-3	128	ADH5	alcohol dehydrogenase 5 (class III), chi polypeptide	XP_023493440	alcohol dehydrogenase class-3					4.44002					5.0853				7.93905		7.71074		7.94316	8.20648		7.80148						9.14275	10.3088
111772887	LOC111772887	DMBT1	deleted in malignant brain tumors 1 protein-like	1755	DMBT1	deleted in malignant brain tumors 1	XP_023493734	deleted in maligt brain tumors 1 protein-like		9.01622	8.3675	8.91845	9.79852		9.0908	14.8093	14.5821	10.7142	8.34496	14.5163	14.8809		8.04275	7.06717	8.60262		7.87314	7.41151	8.90779	13.7063	11.3754	12.8055	10.6567	12.3231	9.2328	12.2213	9.30875		5.60757
111772889	LOC111772889	-	carbohydrate-binding protein AQN-1-like	112577516	LOC112577516	carbohydrate-binding protein AQN-1-like	XP_023493765	carbohydrate-binding protein AQN-1-like													3.06041
111773526	LOC111773526	-	selenium-binding protein 1	8991	SELENBP1	selenium binding protein 1	XP_023496950	selenium-binding protein 1																															4.72825
111775308	LOC111775308	-	5'-nucleotidase-like	4907	NT5E	5'-nucleotidase ecto	XP_023506538	5-nucleotidase-like					4.46604								5.46989								4.68549			8.15299		8.95457
111775311	LOC111775311	-	translation initiation factor IF-2-like	114804	RNF157	ring finger protein 157	XP_023506544	uncharacterized protein LOC111775311					3.1216
111775633	LOC111775633	-	pro-cathepsin H	1512	CTSH	cathepsin H	XP_023508253	pro-cathepsin H																								6.02068
106780840	LRATD1	FAM84A	LRAT domain containing 1	151354	FAM84A	family with sequence similarity 84 member A	XP_014586790	protein FAM84A					2.86078																						6.39431
102149621	LRBA	-	LPS responsive beige-like anchor protein	987	LRBA	LPS responsive beige-like anchor protein	XP_023483494	lipopolysaccharide-responsive and beige-like anchor protein isoform X4																			4.07895
111774184	LRG1	-	leucine rich alpha-2-glycoprotein 1	116844	LRG1	leucine rich alpha-2-glycoprotein 1	XP_023500229	leucine-rich alpha-2-glycoprotein isoform X3																																4.80012
100062836	LRP2	-	LDL receptor related protein 2	4036	LRP2	LDL receptor related protein 2	XP_005601627	low-density lipoprotein receptor-related protein 2 isoform X1								6.59151				6.72806
100060928	LRP8	-	LDL receptor related protein 8	7804	LRP8	LDL receptor related protein 8	XP_023485547	low-density lipoprotein receptor-related protein 8 isoform X8					3.2969
100052720	LRRC23	-	leucine rich repeat containing 23	10233	LRRC23	leucine rich repeat containing 23	XP_023498829	leucine-rich repeat-containing protein 23			4.37462
100066467	LRRFIP1	-	LRR binding FLII interacting protein 1	9208	LRRFIP1	LRR binding FLII interacting protein 1	XP_023498452	leucine-rich repeat flightless-interacting protein 1 isoform X31																						3.53456
100629585	LSM6	-	LSM6 homolog, U6 small nuclear RNA and mRNA degradation associated	11157	LSM6	LSM6 homolog, U6 small nuclear RNA and mRNA degradation associated	XP_023492241	U6 snRNA-associated Sm-like protein LSm6 isoform X1																																3.39355
100146561	LTBP3	-	latent transforming growth factor beta binding protein 3	4054	LTBP3	latent transforming growth factor beta binding protein 3	XP_023510212,XP_023510213	latent-transforming growth factor beta-binding protein 3 isoform X3,latent-transforming growth factor beta-binding protein 3 isoform X4		4.62346							3.40286															7.67221							3.81987	4.45055
100033944	LTF	LF	lactotransferrin	4057	LTF	lactotransferrin	NP_001157446	lactotransferrin precursor									8.32616				5.8902
100061559	M6PR	-	mannose-6-phosphate receptor, cation dependent	4074	M6PR	mannose-6-phosphate receptor, cation dependent	XP_001493513	cation-dependent mannose-6-phosphate receptor				4.47112									3.67288													6.41043
100066039	MAL2	-	mal, T cell differentiation protein 2	114569	MAL2	mal, T cell differentiation protein 2 (gene/pseudogene)	XP_023504665	protein MAL2																						7.72171
100068052	MAMDC4	-	MAM domain containing 4	158056	MAMDC4	MAM domain containing 4	XP_023485158	14 kDa phosphohistidine phosphatase isoform X9																						4.69883
100053432	MAN2A2	-	mannosidase alpha class 2A member 2	4122	MAN2A2	mannosidase alpha class 2A member 2	XP_023505426	alpha-mannosidase 2x isoform X2																						3.77968										2.4264
100064359	MAN2B1	-	mannosidase alpha class 2B member 1	4125	MAN2B1	mannosidase alpha class 2B member 1	XP_023501094	lysosomal alpha-mannosidase isoform X2																															3.50106	3.99567
100067947	MANBA	-	mannosidase beta	4126	MANBA	mannosidase beta	XP_023493398	beta-mannosidase																																2.70024
106783288	MANSC1	-	MANSC domain containing 1	54682	MANSC1	MANSC domain containing 1	XP_023498905	MANSC domain-containing protein 1																																3.71315
100070789	MAP1A	-	microtubule associated protein 1A	4130	MAP1A	microtubule associated protein 1A	XP_014589285	microtubule-associated protein 1A isoform X4									6.09879
100050628	MAP3K2	-	mitogen-activated protein kinase kinase kinase 2	10746	MAP3K2	mitogen-activated protein kinase kinase kinase 2	XP_023477730	mitogen-activated protein kinase kinase kinase 2 isoform X1																																3.95661
100057701	MAPK1	-	mitogen-activated protein kinase 1	5594	MAPK1	mitogen-activated protein kinase 1	XP_005612439	mitogen-activated protein kinase 1 isoform X2				2.97638											6.30508		7.90135	6.63776	6.61975		8.18443		8.45652	8.39725		8.35147	8.95131
100053947	MAPRE1	-	microtubule associated protein RP/EB family member 1	22919	MAPRE1	microtubule associated protein RP/EB family member 1	XP_023482102	microtubule-associated protein RP/EB family member 1								5.25652													3.82853
111775348	MARCKS	-	myristoylated alanine rich protein kinase C substrate	4082	MARCKS	myristoylated alanine rich protein kinase C substrate	XP_023506727	LOW QUALITY PROTEIN: myristoylated alanine-rich C-kinase substrate				6.58069		6.82311	6.46292			6.54138	6.11489										5.06165	7.6108	8.51156	8.15305		7.82763	8.1572	8.02934
100070269	MARCKSL1	-	MARCKS like 1	65108	MARCKSL1	MARCKS like 1	XP_023490123	MARCKS-related protein		4.51614					6.62075	5.80155		6.22868		5.75004		5.93666	5.8476	6.10075		6.01732		6.84474	5.86426				8.13129			8.33865	8.56807
100059454	MAT2B	-	methionine adenosyltransferase 2B	27430	MAT2B	methionine adenosyltransferase 2B	XP_023473045	methionine adenosyltransferase 2 subunit beta isoform X3					2.61636																						6.88874
100067048	MCF2L	-	MCF.2 cell line derived transforming sequence like	23263	MCF2L	MCF.2 cell line derived transforming sequence like	XP_005601407	guanine nucleotide exchange factor DBS isoform X16																										11.8435
100051303	MCM4	-	minichromosome maintece complex component 4	4173	MCM4	minichromosome maintenance complex component 4	XP_005613236	DNA replication licensing factor MCM4																											7.73281
100051612	MDH1	-	malate dehydrogenase 1	4190	MDH1	malate dehydrogenase 1	XP_001494315	malate dehydrogenase, cytoplasmic																																4.22234
100147284	MDK	-	midkine	4192	MDK	midkine	XP_023509745	midkine																															4.13455
100057450	MECOM	-	MDS1 and EVI1 complex locus	2122	MECOM	MDS1 and EVI1 complex locus	XP_023479048	MDS1 and EVI1 complex locus protein EVI1 isoform X8						6.04882
100064727	MERTK	-	MER proto-oncogene, tyrosine kinase	10461	MERTK	MER proto-oncogene, tyrosine kinase	XP_023474498	tyrosine-protein kinase Mer isoform X2																																3.15869
100067329	MESD	MESDC2	mesoderm development LRP chaperone	23184	MESD	mesoderm development LRP chaperone	XP_023505053	LRP chaperone MESD			3.21506								3.92077
100069459	MFSD6	-	major facilitator superfamily domain containing 6	54842	MFSD6	major facilitator superfamily domain containing 6	XP_023477992	major facilitator superfamily domain-containing protein 6 isoform X1																						7.198
102149649	MGAT1	-	mannosyl (alpha-1,3-)-glycoprotein beta-1,2-N-acetylglucosaminyltransferase	4245	MGAT1	mannosyl (alpha-1,3-)-glycoprotein beta-1,2-N-acetylglucosaminyltransferase	XP_023472767	alpha-1,3-mannosyl-glycoprotein 2-beta-N-acetylglucosaminyltransferase																				6.27545								6.69237
100065740	MGAT2	-	alpha-1,6-mannosyl-glycoprotein 2-beta-N-acetylglucosaminyltransferase	4247	MGAT2	mannosyl (alpha-1,6-)-glycoprotein beta-1,2-N-acetylglucosaminyltransferase	XP_023480490	alpha-1,6-mannosyl-glycoprotein 2-beta-N-acetylglucosaminyltransferase					3.54683
100034209	MHCB1	-	MHC Class I heavy chain	3106	HLA-B	major histocompatibility complex, class I, B	NP_001075974	MHC Class I heavy chain precursor				4.7177								6.44611										7.14517				7.25333
100056391	MHCX1	-	MHC class I heavy chain	3134	HLA-F	major histocompatibility complex, class I, F	XP_023479823	MHC class I antigen 3.5 isoform X1																						8.0077			9.96737	9.14019
100055978	MICAL2	-	microtubule associated monooxygenase, calponin and LIM domain containing 2	9645	MICAL2	microtubule associated monooxygenase, calponin and LIM domain containing 2	XP_023501830	F-actin-monooxygenase MICAL2 isoform X9																																4.86671
100053618	MIF	MMIF	macrophage migration inhibitory factor	4282	MIF	macrophage migration inhibitory factor	XP_001489661	macrophage migration inhibitory factor											4.77262
100062448	MINPP1	-	multiple inositol-polyphosphate phosphatase 1	9562	MINPP1	multiple inositol-polyphosphate phosphatase 1	XP_001503270	multiple inositol polyphosphate phosphatase 1 isoform X1																																4.20469
102147542	MISP	-	mitotic spindle positioning	126353	MISP	mitotic spindle positioning	XP_023500042	mitotic interactor and substrate of PLK1																												7.34961
111774275	MISP3	-	MISP family member 3	113230	MISP3	MISP family member 3	XP_023501008	uncharacterized protein MISP3 isoform X2								3.91619
100050056	MLEC	-	malectin	9761	MLEC	malectin	XP_001488574	malectin					3.68952						5.42663																6.25018
100053541	MME	-	membrane metalloendopeptidase	4311	MME	membrane metalloendopeptidase	XP_023476917,XP_023476918	neprilysin isoform X1,neprilysin isoform X2		11.1988	10.506	8.71826	10.0254		8.4042	7.97258	7.81205	9.30209		8.70504	8.05414	10.3907	10.5654	10.3892	8.70508	10.5042	9.53722	9.63132	8.16952	12.4747	11.3111	11.5936	12.8247	11.9038	10.3773	11.9578	11.8503		7.0177	7.59999
100053810	MMP26	-	matrix metallopeptidase 26	56547	MMP26	matrix metallopeptidase 26	XP_001503575	matrix metalloproteinase-26 isoform X2		6.82439	6.88557		5.31081						3.89346			7.34421	7.30797	7.62066	5.29965	7.1152	6.26369	6.29182				8.05376	7.58549			9.4199	8.0493			6.29983
100069105	MOGS	-	mannosyl-oligosaccharide glucosidase	7841	MOGS	mannosyl-oligosaccharide glucosidase	XP_001916731	mannosyl-oligosaccharide glucosidase				3.07313
100052602	MPP5	-	membrane palmitoylated protein 5	64398	MPP5	membrane palmitoylated protein 5	XP_023483719	MAGUK p55 subfamily member 5 isoform X2																						6.21086
100069619	MPST	-	mercaptopyruvate sulfurtransferase	4357	MPST	mercaptopyruvate sulfurtransferase	XP_023487052	3-mercaptopyruvate sulfurtransferase isoform X3																					4.16664							6.52561
100067209	MRNIP	C14H5orf45	MRN complex interacting protein	51149	MRNIP	MRN complex interacting protein	XP_005599231	MRN complex-interacting protein isoform X2			4.01846
100065082	MROH1	-	maestro heat like repeat family member 1	727957	MROH1	maestro heat like repeat family member 1	XP_023504995	maestro heat-like repeat-containing protein family member 1 isoform X8																					3.42277					8.37491
100064670	MRPS33	-	mitochondrial ribosomal protein S33	51650	MRPS33	mitochondrial ribosomal protein S33	XP_001498291	28S ribosomal protein S33, mitochondrial																															3.88869
100065348	MSN	-	moesin	4478	MSN	moesin	XP_001504911	moesin								5.12437				4.65667										8.72315
100062154	MTHFD1	-	methylenetetrahydrofolate dehydrogenase, cyclohydrolase and formyltetrahydrofolate synthetase 1	4522	MTHFD1	methylenetetrahydrofolate dehydrogenase, cyclohydrolase and formyltetrahydrofolate synthetase 1	XP_001499181	C-1-tetrahydrofolate synthase, cytoplasmic					4.98432						5.28411				6.24283	5.78149	7.5411	6.8416	7.34038	6.18484	7.35834	6.4508	8.52756	7.80678	8.58079	8.88258	9.71992	8.59675
100053803	MTTP	-	microsomal triglyceride transfer protein	4547	MTTP	microsomal triglyceride transfer protein	XP_001498540	microsomal triglyceride transfer protein large subunit																													4.38984
100063415	MUC1	-	mucin 1, cell surface associated	4582	MUC1	mucin 1, cell surface associated	XP_023496818	mucin-1 isoform X2					4.94911			8.02281				7.62921	7.66512						5.45976										7.85605
100629766	MUC16	-	mucin 16, cell surface associated	94025	MUC16	mucin 16, cell surface associated	XP_023501276	mucin-16				3.97646			7.16902	7.15906	5.58829	7.0278	6.52228	7.19663	7.07649	6.16346				6.33659	6.24279	6.2847		8.06053	8.46504	8.77222	8.98291	8.64407		8.49841	8.96633
100070060	MUC4	-	mucin-4	4585	MUC4	mucin 4, cell surface associated	XP_023479343,XP_023479344	mucin-4 isoform X1,mucin-4 isoform X2			7.07874	8.94313	9.05878	9.77476	10.8319	9.62724	11.0105	10.5002	10.3171	11.3787	12.2262	6.06236	8.07071	7.74403	8.89206	6.53372	8.68569	9.35222	9.38247	10.7139	10.7732	12.4148	9.54732	10.3328	10.8653	11.7746	9.839
102147792	MUC5B	-	mucin 5B, oligomeric mucus/gel-forming	727897	MUC5B	mucin 5B, oligomeric mucus/gel-forming	XP_023510736	mucin-5B		5.46868	6.30814	6.31464	5.46982		8.24883			6.94533	7.45047		11.7119		6.45506		6.6098		6.45615		6.53439	9.3883	9.90597	12.5293				9.43784
102147652	MUC6	-	mucin 6, oligomeric mucus/gel-forming	4588	MUC6	mucin 6, oligomeric mucus/gel-forming	XP_023510573	mucin-6				3.62796					6.59289				7.60155								4.94832	9.01145
100070171	MVB12A	-	multivesicular body subunit 12A	93343	MVB12A	multivesicular body subunit 12A	XP_014590255	multivesicular body subunit 12A isoform X4												2.53561
100063984	MVP	-	major vault protein	9961	MVP	major vault protein	XP_005598842	major vault protein					1.26219								2.91766									7.38042
100034192	MX1	MxA	MX dynamin like GTPase 1	4599	MX1	MX dynamin like GTPase 1	XP_005606128	interferon-induced GTP-binding protein Mx1 isoform X1					5.56861						4.49025																6.66988
100062591	MYADM	-	myeloid associated differentiation marker	91663	MYADM	myeloid associated differentiation marker	XP_023506111	myeloid-associated differentiation marker																						5.84872
100057959	MYBPC3	-	myosin binding protein C3	4607	MYBPC3	myosin binding protein C, cardiac	XP_023509764	myosin-binding protein C, cardiac-type										3.13898																	8.8174
100053014	MYCBP2	-	MYC binding protein 2	23077	MYCBP2	MYC binding protein 2, E3 ubiquitin protein ligase	XP_023477096	E3 ubiquitin-protein ligase MYCBP2 isoform X12					3.72999												6.94615				6.85773						6.65778
100062708	MYH10	-	myosin heavy chain 10	4628	MYH10	myosin heavy chain 10	XP_005597824	myosin-10 isoform X7		2.86792											6.05747								4.43276	6.18876
100630525	MYH14	-	myosin heavy chain 14	79784	MYH14	myosin heavy chain 14	XP_023505986	myosin-14 isoform X2					7.90827			6.4838	8.07628				7.75181	7.95204		7.50335	9.33561	7.78803	8.82206	6.37394	8.89005	6.08177
100071848	MYH15	-	myosin heavy chain 15	22989	MYH15	myosin heavy chain 15	XP_023478934	myosin-15											3.65947
100054482	MYH9	-	myosin heavy chain 9	4627	MYH9	myosin heavy chain 9	XP_023487015	myosin-9			6.40643		7.27324			8.68162	10.6288	6.6285		8.98376	10.6308	6.39974	5.26986	6.11084	8.02065	6.3518	6.79468		7.99961	10.4105	9.02661	8.62399	8.22569	8.13484
100052035	MYL6	-	myosin light chain 6	4637	MYL6	myosin light chain 6	XP_003365312	myosin light polypeptide 6 isoform X1													6.08948									8.4477									4.14315	3.99431
100054744	MYO1B	-	myosin IB	4430	MYO1B	myosin IB	XP_023478014	unconventional myosin-Ib isoform X3																						9.28471
100059989	MYO1C	-	myosin IC	4641	MYO1C	myosin IC	XP_023508969	unconventional myosin-Ic isoform X3																						5.14808
100071750	MYO1D	-	myosin ID	4642	MYO1D	myosin ID	XP_023508805	unconventional myosin-Id isoform X6																						5.15007
100065214	MYO6	-	myosin VI	4646	MYO6	myosin VI	XP_023506443	unconventional myosin-VI isoform X7																						4.89331
100071199	MYOF	FER1L3	myoferlin	26509	MYOF	myoferlin	XP_023498161,XP_023498165	myoferlin isoform X4,myoferlin isoform X5		3.59741																	5.16828			9.77175				7.46671
100050213	NAGK	-	N-acetylglucosamine kinase	55577	NAGK	N-acetylglucosamine kinase	XP_023474701	N-acetyl-D-glucosamine kinase isoform X1														4.40313
100066052	NAGLU	-	N-acetyl-alpha-glucosaminidase	4669	NAGLU	N-acetyl-alpha-glucosaminidase	XP_023508273	alpha-N-acetylglucosaminidase																																1.49303
100050241	NAP1L1	-	nucleosome assembly protein 1 like 1	4673	NAP1L1	nucleosome assembly protein 1 like 1	XP_023487251	nucleosome assembly protein 1-like 1 isoform X3					4.70841								5.68308								3.88528				7.66171
100060043	NAP1L4	-	nucleosome assembly protein 1 like 4	4676	NAP1L4	nucleosome assembly protein 1 like 4	XP_023510486	nucleosome assembly protein 1-like 4 isoform X3													4.67067
100066095	NAPA	-	NSF attachment protein alpha	8775	NAPA	NSF attachment protein alpha	XP_001503266	alpha-soluble NSF attachment protein				3.13351																						6.43493
100050057	NAPG	-	NSF attachment protein gamma	8774	NAPG	NSF attachment protein gamma	XP_001488337	gamma-soluble NSF attachment protein isoform X3					4.42116																5.74728								8.04669
100066349	NAXD	-	NAD(P)HX dehydratase	55739	NAXD	NAD(P)HX dehydratase	XP_005601397	ATP-dependent (S)-NAD(P)H-hydrate dehydratase isoform X4																						4.90934
100034004	NCL	-	nucleolin	4691	NCL	nucleolin	XP_023498320	nucleolin				4.79379									7.38111													7.1636
100072138	NDFIP1	-	Nedd4 family interacting protein 1	80762	NDFIP1	Nedd4 family interacting protein 1	XP_023473271	NEDD4 family-interacting protein 1																						5.68207
100052493	NDRG4	-	NDRG family member 4	65009	NDRG4	NDRG family member 4	XP_023492882	protein NDRG4 isoform X5																										4.73963
100065463	NECTIN2	-	nectin cell adhesion molecule 2	5819	NECTIN2	nectin cell adhesion molecule 2	XP_001502327	nectin-2 isoform X2								3.49429
100051307	NEDD8	-	NEDD8 ubiquitin like modifier	4738	NEDD8	neural precursor cell expressed, developmentally down-regulated 8	XP_001489881	NEDD8		2.66653																					4.20461
100059083	NEU1	-	neuraminidase 1	4758	NEU1	neuraminidase 1	XP_001491874	sialidase-1		6.02868																				5.3465
100059070	NHLRC2	-	NHL repeat containing 2	374354	NHLRC2	NHL repeat containing 2	XP_001495693	NHL repeat-containing protein 2																					3.1454							5.95733
100070508	NIBAN2	FAM129B	niban apoptosis regulator 2	64855	FAM129B	family with sequence similarity 129 member B	XP_023484695	niban-like protein 1 isoform X2		5.67398		6.81954	6.10675						4.65838				6.52974	7.29774	7.05897	6.56677	6.83971	7.09677		7.93286	9.85217	8.52697	10.1614	9.61324	9.3085	8.69787	9.53491
100060179	NISCH	-	nischarin	11188	NISCH	nischarin	XP_023476084	nischarin isoform X5							5.17632
100533967	NME2	-	NME/NM23 nucleoside diphosphate kinase 2	4831	NME2	NME/NM23 nucleoside diphosphate kinase 2	XP_023507421	nucleoside diphosphate kinase B isoform X1																																3.76469
100063339	NOS3	enos	nitric oxide synthase 3	4846	NOS3	nitric oxide synthase 3	XP_001504700	nitric oxide synthase, endothelial																						5.6125
100056379	NPEPL1	-	aminopeptidase like 1	79716	NPEPL1	aminopeptidase like 1	XP_023482580	probable aminopeptidase NPEPL1 isoform X2																											5.44371
100069104	NPEPPS	-	aminopeptidase puromycin sensitive	9520	NPEPPS	aminopeptidase puromycin sensitive	XP_023508421	puromycin-sensitive aminopeptidase isoform X1																													4.96989			2.26733
100055877	NPLOC4	-	NPL4 homolog, ubiquitin recognition factor	55666	NPLOC4	NPL4 homolog, ubiquitin recognition factor	XP_023507562	nuclear protein localization protein 4 homolog																			3.27691
100068418	NPR3	-	natriuretic peptide receptor 3	4883	NPR3	natriuretic peptide receptor 3	XP_005604379	atrial natriuretic peptide receptor 3 isoform X2																						7.32247										4.20836
100061647	NPY5R	-	neuropeptide Y receptor Y5	4889	NPY5R	neuropeptide Y receptor Y5	NP_001244055	neuropeptide Y receptor type 5				6.57513
100057868	NQO2	-	N-ribosyldihydronicotinamide:quinone reductase 2	4835	NQO2	N-ribosyldihydronicotinamide:quinone reductase 2	XP_014590186	ribosyldihydronicotinamide dehydrogenase																					2.37854
100063690	NSF	-	N-ethylmaleimide sensitive factor, vesicle fusing ATPase	4905	NSF	N-ethylmaleimide sensitive factor, vesicle fusing ATPase	XP_001917220	vesicle-fusing ATPase																						5.31658
100067632	NSFL1C	-	NSFL1 cofactor	55968	NSFL1C	NSFL1 cofactor	XP_023482022	NSFL1 cofactor p47 isoform X2					3.8335
100065441	NTN4	-	netrin 4	59277	NTN4	netrin 4	XP_023487606	netrin-4 isoform X4																															4.87598	4.86557
100054628	NUCB1	-	nucleobindin 1	4924	NUCB1	nucleobindin 1	XP_023505840	nucleobindin-1																																3.5287
100072272	NXN	-	nucleoredoxin	64359	NXN	nucleoredoxin	XP_023508949	nucleoredoxin isoform X2																										9.6642
100034147	OAS1	-	2'-5'-oligoadenylate synthetase 1	4938	OAS1	2'-5'-oligoadenylate synthetase 1	NP_001075958	2-5-oligoadenylate synthase 1					3.52657																4.37601
100073306	OCLN	-	occludin	100506658	OCLN	occludin	XP_023474009	occludin isoform X2																						6.27506
100053204	OLA1	-	Obg like ATPase 1	29789	OLA1	Obg like ATPase 1	XP_005601642	obg-like ATPase 1 isoform X1														5.0488	5.53531				5.29848		5.00144				6.81954
100070961	OLFML2A	-	olfactomedin like 2A	169611	OLFML2A	olfactomedin like 2A	XP_023484614	olfactomedin-like protein 2A isoform X4					4.31542						5.6097																	5.89132
100054927	OSCP1	-	organic solute carrier partner 1	127700	OSCP1	organic solute carrier partner 1	XP_001503674	protein OSCP1 isoform X1																			6.12255									7.08108
100068851	OTOA	-	otoancorin	146183	OTOA	otoancorin	XP_014585543,XP_014585547	otoancorin isoform X2,otoancorin isoform X4		5.17309								5.58247														8.54303
100054829	OTUB1	-	OTU deubiquitinase, ubiquitin aldehyde binding 1	55611	OTUB1	OTU deubiquitinase, ubiquitin aldehyde binding 1	XP_023510049	ubiquitin thioesterase OTUB1																						6.43049
100034213	P19	-	P19 lipocalin	3934	LCN2	lipocalin 2	NP_001075978	uterocalin precursor		6.34419	7.3799	6.79999	7.27678		6.25408				5.60437			9.81714	10.0349	10.691	8.86904	9.87627	10.238	10.5805	10.1701	7.14934		9.69761	8.23333	8.93162		10.6589	10.3028		12.5401	12.3529
100055188	P4HB	-	prolyl 4-hydroxylase subunit beta	5034	P4HB	prolyl 4-hydroxylase subunit beta	XP_023507538	protein disulfide-isomerase																						5.83211									3.99485	3.91044
100054235	PABPC4	-	poly(A) binding protein cytoplasmic 4	8761	PABPC4	poly(A) binding protein cytoplasmic 4	XP_023488588	polyadenylate-binding protein 4 isoform X7													3.7265													5.75235
102149994	PABPN1	-	poly(A) binding protein nuclear 1	8106	PABPN1	poly(A) binding protein nuclear 1	XP_023478115	polyadenylate-binding protein 2																					4.83071
100056169	PACSIN2	-	protein kinase C and casein kinase substrate in neurons 2	11252	PACSIN2	protein kinase C and casein kinase substrate in neurons 2	XP_023486793	protein kinase C and casein kinase substrate in neurons protein 2 isoform X8				6.04719						4.64311						3.67378											6.6605
100050025	PADI2	-	peptidyl arginine deiminase 2	11240	PADI2	peptidyl arginine deiminase 2	NP_001157294	protein-arginine deiminase type-2		5.78741											3.04766			8.06393				7.5445		8.79084
100072490	PAFAH1B1	-	platelet activating factor acetylhydrolase 1b regulatory subunit 1	5048	PAFAH1B1	platelet activating factor acetylhydrolase 1b regulatory subunit 1	XP_023509011	platelet-activating factor acetylhydrolase IB subunit alpha				3.26532															4.48324							8.68811
100062620	PAFAH1B2	-	platelet activating factor acetylhydrolase 1b catalytic subunit 2	5049	PAFAH1B2	platelet activating factor acetylhydrolase 1b catalytic subunit 2	XP_023499927	platelet-activating factor acetylhydrolase IB subunit beta isoform X1																																2.60862
100065240	PAFAH1B3	-	platelet activating factor acetylhydrolase 1b catalytic subunit 3	5050	PAFAH1B3	platelet activating factor acetylhydrolase 1b catalytic subunit 3	XP_014595289	platelet-activating factor acetylhydrolase IB subunit gamma					3.15084						3.50614											7.81992										4.31354
100058501	PAICS	-	phosphoribosylaminoimidazole carboxylase and phosphoribosylaminoimidazolesuccinocarboxamide synthase	10606	PAICS	phosphoribosylaminoimidazole carboxylase and phosphoribosylaminoimidazolesuccinocarboxamide synthase	XP_001492347	multifunctional protein ADE2								2.09828														3.41048										1.75052
100060183	PAK2	-	p21 (RAC1) activated kinase 2	5062	PAK2	p21 (RAC1) activated kinase 2	XP_023479329	serine/threonine-protein kinase PAK 2				4.43296									3.14556	7.24441					6.4476	8.09461	8.38024			6.60138			7.61309
100055755	PAPLN	-	papilin, proteoglycan like sulfated glycoprotein	89932	PAPLN	papilin, proteoglycan like sulfated glycoprotein	XP_023483823,XP_023483824	papilin isoform X6,papilin isoform X7																						4.3965										3.99883
100052123	PARK7	SP22	Parkinsonism associated deglycase	11315	PARK7	Parkinsonism associated deglycase	XP_001495448,XP_005607611	protein/nucleic acid deglycase DJ-1 isoform X3,protein/nucleic acid deglycase DJ-1 isoform X4												3.02991										5.87635									6.03778	6.35855
100070486	PATJ	-	PATJ, crumbs cell polarity complex component	10207	PATJ	PATJ, crumbs cell polarity complex component	XP_023497784	inaD-like protein isoform X5																				5.42122		6.46248
100050579	PCBP1	-	poly(rC) binding protein 1	5093	PCBP1	poly(rC) binding protein 1	NP_001243850	poly(rC)-binding protein 1					4.50754												7.84248		6.96855		7.12939					8.48293
100057312	PDCD6	-	programmed cell death 6	10016	PDCD6	programmed cell death 6	XP_023481684	programmed cell death protein 6 isoform X6																						6.63545
100050741	PDCD6IP	-	programmed cell death 6 interacting protein	10015	PDCD6IP	programmed cell death 6 interacting protein	XP_001490025	programmed cell death 6-interacting protein isoform X2			6.8189	6.5577	7.02092								5.33793			7.09782	7.80761		7.55082	8.41075	6.98083	9.07617
100062015	PDGFC	-	platelet derived growth factor C	56034	PDGFC	platelet derived growth factor C	XP_023492163	platelet-derived growth factor C isoform X3		2.77364
100056198	PDIA3	-	protein disulfide isomerase family A member 3	2923	PDIA3	protein disulfide isomerase family A member 3	XP_023474461	protein disulfide-isomerase A3				6.0076							5.1782											8.51665										3.26188
100072358	PDIA6	-	protein disulfide isomerase family A member 6	10130	PDIA6	protein disulfide isomerase family A member 6	XP_023475305	protein disulfide-isomerase A6																					4.61288					5.84987
100061326	PDLIM1	-	PDZ and LIM domain 1	9124	PDLIM1	PDZ and LIM domain 1	XP_001502025	PDZ and LIM domain protein 1												4.98555									4.89462						6.2886
100053510	PDLIM5	-	PDZ and LIM domain 5	10611	PDLIM5	PDZ and LIM domain 5	XP_023493480	PDZ and LIM domain protein 5 isoform X7					4.39979																5.35184								5.45694
100061184	PEAK1	-	pseudopodium enriched atypical kinase 1	79834	PEAK1	pseudopodium enriched atypical kinase 1	XP_023508877	pseudopodium-enriched atypical kinase 1																					4.94767
100051008	PEBP1	-	phosphatidylethanolamine binding protein 1	5037	PEBP1	phosphatidylethanolamine binding protein 1	XP_001490739	phosphatidylethanolamine-binding protein 1				3.28021																							5.47343					5.40807
100057715	PEBP4	-	phosphatidylethanolamine binding protein 4	157310	PEBP4	phosphatidylethanolamine binding protein 4	XP_005607735	LOW QUALITY PROTEIN: phosphatidylethanolamine-binding protein 4																								5.81155							6.42653	6.59741
100070818	PFKP	-	phosphofructokinase, platelet	5214	PFKP	phosphofructokinase, platelet	XP_023487979	ATP-dependent 6-phosphofructokinase, platelet type isoform X2																						6.16418
100070738	PGAM1	-	phosphoglycerate mutase 1	5223	PGAM1	phosphoglycerate mutase 1	XP_023497317	phosphoglycerate mutase 1																						6.90545									5.38007	6.03723
100146298	PGD	-	phosphogluconate dehydrogenase	5226	PGD	phosphogluconate dehydrogenase	XP_023491582	6-phosphogluconate dehydrogenase, decarboxylating																						6.15395
100070210	PGLS	-	6-phosphogluconolactonase	25796	PGLS	6-phosphogluconolactonase	XP_001915138	6-phosphogluconolactonase																															3.70874	3.41616
100069980	PGM1	-	phosphoglucomutase 1	5236	PGM1	phosphoglucomutase 1	XP_014595593	phosphoglucomutase-1 isoform X2			5.34855																			6.86431									5.37573	5.96966
100064893	PGM2	-	phosphoglucomutase 2	55276	PGM2	phosphoglucomutase 2	XP_005608891	phosphoglucomutase-2																																3.47923
100058718	PGRMC1	-	progesterone receptor membrane component 1	10857	PGRMC1	progesterone receptor membrane component 1	XP_001914740	membrane-associated progesterone receptor component 1		6.28274	8.87227	10.1692	9.14769		10.3911			8.84505	10.8234			8.5656	7.06329	7.73505	11.0299	8.39086	8.05186	7.56567	10.8752	11.8526	13.4365	9.37734		13.2363	13.7981	8.74483
100070745	PHACTR4	-	phosphatase and actin regulator 4	65979	PHACTR4	phosphatase and actin regulator 4	XP_023490792	phosphatase and actin regulator 4 isoform X1																						4.28954
100057017	PI4KA	-	phosphatidylinositol 4-kinase alpha	5297	PI4KA	phosphatidylinositol 4-kinase alpha	XP_023502545	phosphatidylinositol 4-kinase alpha isoform X2																						6.56065
100055765	PIGR	-	polymeric immunoglobulin receptor	5284	PIGR	polymeric immunoglobulin receptor	NP_001271468,XP_023496032	polymeric immunoglobulin receptor isoform X1,polymeric immunoglobulin receptor precursor								9.92714	11.5236			10.2939	9.97039									11.4805									7.38888	7.50756
100050227	PIK3R1	-	phosphoinositide-3-kinase regulatory subunit 1	5295	PIK3R1	phosphoinositide-3-kinase regulatory subunit 1	XP_023481360	phosphatidylinositol 3-kinase regulatory subunit alpha isoform X4			3.02857																								5.34501
100060018	PITPNA	-	phosphatidylinositol transfer protein alpha	5306	PITPNA	phosphatidylinositol transfer protein alpha	XP_001504370	phosphatidylinositol transfer protein alpha isoform													5.59595									7.24384
100059322	PITPNB	-	phosphatidylinositol transfer protein beta	23760	PITPNB	phosphatidylinositol transfer protein beta	XP_001499749	phosphatidylinositol transfer protein beta isoform isoform X3																						4.8507
100059453	PITPNM1	-	phosphatidylinositol transfer protein membrane associated 1	9600	PITPNM1	phosphatidylinositol transfer protein membrane associated 1	XP_023510344	membrane-associated phosphatidylinositol transfer protein 1 isoform X3																										4.04509
100069409	PKDCC	-	protein kinase domain containing, cytoplasmic	91461	PKDCC	protein kinase domain containing, cytoplasmic	XP_023474940	extracellular tyrosine-protein kinase PKDCC																						5.48039										2.19607
100064208	PKHD1L1	-	PKHD1 like 1	93035	PKHD1L1	PKHD1 like 1	XP_014583549	fibrocystin-L												5.8495										3.64027
100063687	PKM	PKM2	pyruvate kinase M1/2	5315	PKM	pyruvate kinase M1/2	XP_023496894	pyruvate kinase PKM isoform X2									3.2821													6.52014										2.35344
102148973	PKN1	-	protein kinase N1	5585	PKN1	protein kinase N1	XP_023500974	serine/threonine-protein kinase N1 isoform X3												4.87814
100037401	PLA2G2A	SPLA2	phospholipase A2 group IIA	5320	PLA2G2A	phospholipase A2 group IIA	NP_001093583	phospholipase A2, membrane associated			5.48729		6.96023			10.5023	9.97427	8.99935		9.90227	10.0844							3.90111
100033904	PLAUR	-	plasminogen activator, urokinase receptor	5329	PLAUR	plasminogen activator, urokinase receptor	NP_001157353	urokinase plasminogen activator surface receptor precursor																						7.9377									5.47155	5.66283
100051558	PLCB1	-	phospholipase C beta 1	23236	PLCB1	phospholipase C beta 1	XP_023481899	1-phosphatidylinositol 4,5-bisphosphate phosphodiesterase beta-1 isoform X2				3.87165																		6.55707
100051485	PLCB4	-	phospholipase C beta 4	5332	PLCB4	phospholipase C beta 4	XP_023481896	1-phosphatidylinositol 4,5-bisphosphate phosphodiesterase beta-4 isoform X1		1.62195																				4.32948
100054233	PLCD1	-	phospholipase C delta 1	5333	PLCD1	phospholipase C delta 1	XP_023476508	1-phosphatidylinositol 4,5-bisphosphate phosphodiesterase delta-1 isoform X2				2.45475																		7.86443
100147640	PLEC	-	plectin	5339	PLEC	plectin	XP_023504954	plectin isoform X28					3.29715						4.49435										4.63871							5.72383
100051963	PLEKHG6	-	pleckstrin homology and RhoGEF domain containing G6	55200	PLEKHG6	pleckstrin homology and RhoGEF domain containing G6	XP_014596120	pleckstrin homology domain-containing family G member 6							4.44566
100068233	PLEKHS1	-	pleckstrin homology domain containing S1	79949	PLEKHS1	pleckstrin homology domain containing S1	XP_001498154	pleckstrin homology domain-containing family S member 1 isoform X4																			4.68762
100050531	PLG	-	plasminogen	5340	PLG	plasminogen	XP_014593633	plasminogen isoform X2			6.78411	8.16365			7.78202			6.91061						9.12104	7.03		7.42072	8.64954	6.32232				8.13827	10.5771	9.82176		10.0348
100050902	PLOD1	-	procollagen-lysine,2-oxoglutarate 5-dioxygenase 1	5351	PLOD1	procollagen-lysine,2-oxoglutarate 5-dioxygenase 1	XP_001491381	procollagen-lysine,2-oxoglutarate 5-dioxygenase 1 isoform X2																						5.66377
100061030	PLOD2	-	procollagen-lysine,2-oxoglutarate 5-dioxygenase 2	5352	PLOD2	procollagen-lysine,2-oxoglutarate 5-dioxygenase 2	XP_023476834	procollagen-lysine,2-oxoglutarate 5-dioxygenase 2 isoform X4																						6.66078
100059479	PLOD3	-	procollagen-lysine,2-oxoglutarate 5-dioxygenase 3	8985	PLOD3	procollagen-lysine,2-oxoglutarate 5-dioxygenase 3	XP_005598723	procollagen-lysine,2-oxoglutarate 5-dioxygenase 3 isoform X3		4.76022																									6.404
100062257	PLPP1	PPAP2A	phospholipid phosphatase 1	8611	PLPP1	phospholipid phosphatase 1	XP_001493944	phospholipid phosphatase 1 isoform X2																						5.08445
100053927	PLS3	-	plastin 3	5358	PLS3	plastin 3	XP_005614504	plastin-3		4.50881											4.77816												6.29228						4.62626	4.87022
100056507	PLTP	-	phospholipid transfer protein	5360	PLTP	phospholipid transfer protein	XP_001503419	phospholipid transfer protein																						8.00456									4.87701	4.07399
100056317	PLXNB2	-	plexin B2	23654	PLXNB2	plexin B2	XP_023487076	plexin-B2 isoform X2																						4.72792
102150200	PODXL	-	podocalyxin like	5420	PODXL	podocalyxin like	XP_023495468	podocalyxin		3.07705																								4.87809
100051959	PON3	-	paraoxonase 3	5446	PON3	paraoxonase 3	XP_001493507	serum paraoxonase/lactonase 3																												6.69293			3.63738	3.65466
100072720	PPA1	-	inorganic pyrophosphatase 1	5464	PPA1	pyrophosphatase (inorganic) 1	XP_023499997	inorganic pyrophosphatase					4.94799								4.19243																8.67525			2.80665
100052020	PPIA	-	peptidylprolyl isomerase A	5478	PPIA	peptidylprolyl isomerase A	XP_001496993	peptidyl-prolyl cis-trans isomerase A																																7.19328
100066834	PPIB	-	peptidylprolyl isomerase B	5479	PPIB	peptidylprolyl isomerase B	NP_001093231	peptidyl-prolyl cis-trans isomerase B					7.37825
100061820	PPID	-	peptidylprolyl isomerase D	5481	PPID	peptidylprolyl isomerase D	XP_001500384	peptidyl-prolyl cis-trans isomerase D		3.56157																	5.59839									6.90869
100053643	PPIH	-	peptidylprolyl isomerase H	10465	PPIH	peptidylprolyl isomerase H	XP_023488006	peptidyl-prolyl cis-trans isomerase H isoform X2					1.71114																					4.16615
100069951	PPL	-	periplakin	5493	PPL	periplakin	XP_023472131	periplakin					3.46963							3.73031							3.27904			9.9901
100056057	PPM1H	-	protein phosphatase, Mg2+/Mn2+ dependent 1H	57460	PPM1H	protein phosphatase, Mg2+/Mn2+ dependent 1H	XP_023499694	protein phosphatase 1H isoform X2																						5.16076
100065317	PPME1	-	protein phosphatase methylesterase 1	51400	PPME1	protein phosphatase methylesterase 1	XP_023501514	protein phosphatase methylesterase 1 isoform X2			3.16861																		5.38722
100060501	PPP1R12A	-	protein phosphatase 1 regulatory subunit 12A	4659	PPP1R12A	protein phosphatase 1 regulatory subunit 12A	XP_023487286	protein phosphatase 1 regulatory subunit 12A isoform X8								5.68986
100147459	PPP1R16A	-	protein phosphatase 1 regulatory subunit 16A	84988	PPP1R16A	protein phosphatase 1 regulatory subunit 16A	XP_023505064	protein phosphatase 1 regulatory subunit 16A																										5.91734
100051083	PPP1R18	-	protein phosphatase 1 regulatory subunit 18	170954	PPP1R18	protein phosphatase 1 regulatory subunit 18	XP_001491446	phostensin																							5.45782
102148031	PPP1R3E	-	protein phosphatase 1 regulatory subunit 3E	90673	PPP1R3E	protein phosphatase 1 regulatory subunit 3E	XP_023478130	protein phosphatase 1 regulatory subunit 3E																					2.61306
100062627	PPP2R1A	-	protein phosphatase 2 scaffold subunit Aalpha	5518	PPP2R1A	protein phosphatase 2 scaffold subunit Aalpha	XP_001496310	serine/threonine-protein phosphatase 2A 65 kDa regulatory subunit A alpha isoform																						5.10953
100070408	PPP2R1B	-	protein phosphatase 2 scaffold subunit Abeta	5519	PPP2R1B	protein phosphatase 2 scaffold subunit Abeta	XP_023500561	serine/threonine-protein phosphatase 2A 65 kDa regulatory subunit A beta isoform isoform X3																						4.53804
100059955	PPP2R2A	-	protein phosphatase 2 regulatory subunit Balpha	5520	PPP2R2A	protein phosphatase 2 regulatory subunit Balpha	XP_014593267	serine/threonine-protein phosphatase 2A 55 kDa regulatory subunit B alpha isoform isoform X1					5.03769																6.3885		8.42999				8.53426
100061874	PPP3R1	-	protein phosphatase 3 regulatory subunit B, alpha	5534	PPP3R1	protein phosphatase 3 regulatory subunit B, alpha	NP_001296274	calcineurin subunit B type 1																						4.36814
100068301	PPT1	-	palmitoyl-protein thioesterase 1	5538	PPT1	palmitoyl-protein thioesterase 1	XP_023488430	palmitoyl-protein thioesterase 1																																2.46208
100052421	PRDX1	-	peroxiredoxin 1	5052	PRDX1	peroxiredoxin 1	XP_005607147	peroxiredoxin-1				6.72601				6.51912	8.11061				7.54303				7.33967		7.14954		8.56423	10.1738	10.1956	10.1727		10.5295	9.10559				6.74604	7.23563
100063348	PRDX2	-	peroxiredoxin 2	7001	PRDX2	peroxiredoxin 2	XP_023501084	peroxiredoxin-2 isoform X2			4.75825											6.8382				6.82706	7.15654					8.44029	8.56932	8.40952					6.89579	6.73579
100052382	PRDX6	-	peroxiredoxin 6	9588	PRDX6	peroxiredoxin 6	XP_001496882	peroxiredoxin-6																															4.54714	4.44692
100146116	PRKAR2A	-	protein kinase cAMP-dependent type II regulatory subunit alpha	5576	PRKAR2A	protein kinase cAMP-dependent type II regulatory subunit alpha	XP_001916291	cAMP-dependent protein kinase type II-alpha regulatory subunit		2.79672																				6.33678
100063737	PRKCI	-	protein kinase C iota	5584	PRKCI	protein kinase C iota	XP_014588234	protein kinase C iota type																						5.81232
100056942	PRKCSH	-	protein kinase C substrate 80K-H	5589	PRKCSH	protein kinase C substrate 80K-H	XP_001490533	glucosidase 2 subunit beta isoform X2																						4.49288
100052729	PRMT5	-	protein arginine methyltransferase 5	10419	PRMT5	protein arginine methyltransferase 5	XP_014588983	protein arginine N-methyltransferase 5 isoform X2					4.22597			3.78994													5.83555								5.49208
100072912	PROS1	-	protein S	5627	PROS1	protein S	XP_023479769	vitamin K-dependent protein S isoform X2																						5.11516										5.5497
100056892	PROSER2	-	proline and serine rich 2	254427	PROSER2	proline and serine rich 2	XP_023488133,XP_023488134	proline and serine-rich protein 2 isoform X1,proline and serine-rich protein 2 isoform X2												2.77444														7.77136
100054847	PRR15	-	proline rich 15	222171	PRR15	proline rich 15	XP_023495214	proline-rich protein 15					2.20113								3.22132								1.98517
102148278	PRSS8	-	serine protease 8	5652	PRSS8	serine protease 8	XP_023511350	prostasin isoform X2					4.46362							3.41386																				2.28673
100066171	PRXL2A	FAM213A	peroxiredoxin like 2A	84293	PRXL2A	peroxiredoxin like 2A	XP_023504737	redox-regulatory protein FAM213A isoform X4											3.5961											7.56598
100063520	PSAP	-	prosaposin	5660	PSAP	prosaposin	XP_005602507	prosaposin isoform X3																															6.48338	6.3393
100056224	PSMA1	-	proteasome subunit alpha 1	5682	PSMA1	proteasome subunit alpha 1	XP_001504993	proteasome subunit alpha type-1																	3.10995					6.24645
100057828	PSMA7	-	proteasome subunit alpha 7	5688	PSMA7	proteasome subunit alpha 7	XP_023482627	proteasome subunit alpha type-7																						5.84632
100058456	PSMC2	-	proteasome 26S subunit, ATPase 2	5701	PSMC2	proteasome 26S subunit, ATPase 2	XP_001914838	26S proteasome regulatory subunit 7																						6.30239
100051468	PSMC3	-	proteasome 26S subunit, ATPase 3	5702	PSMC3	proteasome 26S subunit, ATPase 3	XP_014584940	26S proteasome regulatory subunit 6A																						5.34081
100064604	PSMC4	-	proteasome 26S subunit, ATPase 4	5704	PSMC4	proteasome 26S subunit, ATPase 4	XP_001498459	26S proteasome regulatory subunit 6B																						4.48375
100049903	PSMC6	-	proteasome 26S subunit, ATPase 6	5706	PSMC6	proteasome 26S subunit, ATPase 6	XP_023483506	26S proteasome regulatory subunit 10B																						4.60104
100057015	PSMD1	-	proteasome 26S subunit, non-ATPase 1	5707	PSMD1	proteasome 26S subunit, non-ATPase 1	XP_001498069	26S proteasome non-ATPase regulatory subunit 1 isoform X2								2.45244						5.0115			5.14666	5.08979	5.32373		4.97219	6.43443				7.85947
100054590	PSMD10	-	proteasome 26S subunit, non-ATPase 10	5716	PSMD10	proteasome 26S subunit, non-ATPase 10	XP_005614459	26S proteasome non-ATPase regulatory subunit 10 isoform X2																					4.11353
100050948	PSMD13	-	proteasome 26S subunit, non-ATPase 13	5719	PSMD13	proteasome 26S subunit, non-ATPase 13	XP_001918015	26S proteasome non-ATPase regulatory subunit 13			3.70852																							6.02144
100055920	PSMD6	-	proteasome 26S subunit, non-ATPase 6	9861	PSMD6	proteasome 26S subunit, non-ATPase 6	XP_023475901	26S proteasome non-ATPase regulatory subunit 6																											6.07283
100051789	PSME1	-	proteasome activator subunit 1	5720	PSME1	proteasome activator subunit 1	XP_023478718	proteasome activator complex subunit 1									3.18805
100058059	PTGR1	-	prostaglandin reductase 1	22949	PTGR1	prostaglandin reductase 1	XP_023484417	prostaglandin reductase 1																																2.22113
100052066	PTPN1	-	protein tyrosine phosphatase, non-receptor type 1	5770	PTPN1	protein tyrosine phosphatase, non-receptor type 1	XP_023482512	tyrosine-protein phosphatase non-receptor type 1																											5.97189
100050251	PTPN14	-	protein tyrosine phosphatase, non-receptor type 14	5784	PTPN14	protein tyrosine phosphatase, non-receptor type 14	XP_023496500	tyrosine-protein phosphatase non-receptor type 14 isoform X1																						7.26566
100063580	PTPRB	-	protein tyrosine phosphatase, receptor type B	5787	PTPRB	protein tyrosine phosphatase, receptor type B	XP_023499777	receptor-type tyrosine-protein phosphatase beta isoform X3																																3.42048
100061950	PTPRC	-	protein tyrosine phosphatase receptor type C	5788	PTPRC	protein tyrosine phosphatase, receptor type C	XP_005608104	receptor-type tyrosine-protein phosphatase C isoform X6											4.70631											5.44115
100053205	PTPRF	-	protein tyrosine phosphatase receptor type F	5792	PTPRF	protein tyrosine phosphatase, receptor type F	XP_023487537	receptor-type tyrosine-protein phosphatase F isoform X9					4.89317						5.284																5.8628
100058689	PTPRJ	-	protein tyrosine phosphatase, receptor type J	5795	PTPRJ	protein tyrosine phosphatase, receptor type J	XP_023509792	receptor-type tyrosine-protein phosphatase eta isoform X3																						3.6874										0.153157
111767794	PURA	-	purine rich element binding protein A	5813	PURA	purine rich element binding protein A	XP_023473345	transcriptional activator protein Pur-alpha				6.23287									3.74921				6.60661				6.61057					6.68468
106783026	PURB	-	purine rich element binding protein B	5814	PURB	purine rich element binding protein B	XP_023494790	transcriptional activator protein Pur-beta				5.08296													4.6224				5.06996					6.39177
100072948	PXDN	-	peroxidasin	7837	PXDN	peroxidasin	XP_023475399	peroxidasin homolog isoform X2		3.50437				6.76035										4.75307						7.33985
100053280	QSOX1	-	quiescin sulfhydryl oxidase 1	5768	QSOX1	quiescin sulfhydryl oxidase 1	XP_023496417	sulfhydryl oxidase 1				5.44324	4.89603						3.9803											9.18626									9.25453	9.5016
100055747	RAB10	-	RAB10, member RAS oncogene family	10890	RAB10	RAB10, member RAS oncogene family	XP_001502863	ras-related protein Rab-10 isoform X1		6.28649	5.12957	6.2299	5.70099		6.4519			6.40557	6.12844	5.74787	5.61023								6.15192	7.46295	8.75452	7.77367		8.10826	8.54612
100059616	RAB11FIP1	-	RAB11 family interacting protein 1	80223	RAB11FIP1	RAB11 family interacting protein 1	XP_001915472	rab11 family-interacting protein 1 isoform X3													3.47677
100067611	RAB14	-	RAB14, member RAS oncogene family	51552	RAB14	RAB14, member RAS oncogene family	XP_023484553	ras-related protein Rab-14																						8.4365										2.19761
100058091	RAB1B	-	RAB1B, member RAS oncogene family	81876	RAB1B	RAB1B, member RAS oncogene family	XP_001491236	ras-related protein Rab-1B					5.8474							4.31882															7.05842
100070075	RAB23	-	RAB23, member RAS oncogene family	51715	RAB23	RAB23, member RAS oncogene family	XP_023480086	ras-related protein Rab-23																						4.76192
100066413	RAB2A	-	RAB2A, member RAS oncogene family	5862	RAB2A	RAB2A, member RAS oncogene family	XP_023504323	ras-related protein Rab-2A					4.76532						4.88801																6.83466
100065954	RAB32	-	RAB32, member RAS oncogene family	10981	RAB32	RAB32, member RAS oncogene family	XP_023488650	ras-related protein Rab-32																						3.99928
100069542	RAB3A	-	RAB3A, member RAS oncogene family	5864	RAB3A	RAB3A, member RAS oncogene family	XP_001503278	ras-related protein Rab-3A																						6.04131
100054853	RAB3D	-	RAB3D, member RAS oncogene family	9545	RAB3D	RAB3D, member RAS oncogene family	XP_023501141	ras-related protein Rab-3D		3.05043											5.23538														5.99125
100051997	RAB5A	-	RAB5A, member RAS oncogene family	5868	RAB5A	RAB5A, member RAS oncogene family	XP_001495368	ras-related protein Rab-5A				2.60184																						5.77249
100059099	RAB5B	-	RAB5B, member RAS oncogene family	5869	RAB5B	RAB5B, member RAS oncogene family	XP_001504847	ras-related protein Rab-5B					4.14119								3.70565														6.12425
100053004	RAB5C	-	RAB5C, member RAS oncogene family	5878	RAB5C	RAB5C, member RAS oncogene family	XP_023508284	ras-related protein Rab-5C													3.22174									7.07264
100065545	RAB6A	-	RAB6A, member RAS oncogene family	5870	RAB6A	RAB6A, member RAS oncogene family	XP_023501531	ras-related protein Rab-6A isoform X2																						4.45082
100050015	RAB7A	-	RAB7A, member RAS oncogene family	7879	RAB7A	RAB7A, member RAS oncogene family	XP_023475641	ras-related protein Rab-7a																						6.75128
100147248	RAB8A	-	RAB8A, member RAS oncogene family	4218	RAB8A	RAB8A, member RAS oncogene family	XP_001914834	ras-related protein Rab-8A isoform X2																						5.43232
100061732	RAC1	-	Rac family small GTPase 1	5879	RAC1	Rac family small GTPase 1	XP_023511009	ras-related C3 botulinum toxin substrate 1 isoform X3																						9.81694										0.739589
100057771	RACK1	-	receptor for activated C kinase 1	10399	RACK1	receptor for activated C kinase 1	NP_001229375	receptor of activated protein C kinase 1													3.69388													6.0885
100065497	RAD21	-	RAD21 cohesin complex component	5885	RAD21	RAD21 cohesin complex component	XP_023504655	double-strand-break repair protein rad21 homolog isoform X2																											6.47073
100060199	RALB	-	RAS like proto-oncogene B	5899	RALB	RAS like proto-oncogene B	XP_023478508	ras-related protein Ral-B isoform X2					1.56608			4.09356														7.6923
100070219	RALGAPB	-	Ral GTPase activating protein non-catalytic beta subunit	57148	RALGAPB	Ral GTPase activating protein non-catalytic beta subunit	XP_023482323	ral GTPase-activating protein subunit beta isoform X8				3.55164																												5.03791
100062767	RAN	-	RAN, member RAS oncogene family	5901	RAN	RAN, member RAS oncogene family	XP_023503117	GTP-binding nuclear protein Ran																						6.67002
100050559	RANBP1	-	RAN binding protein 1	5902	RANBP1	RAN binding protein 1	XP_023502400	ran-specific GTPase-activating protein isoform X3																			4.98814
100059383	RARS	-	arginyl-tRNA synthetase	5917	RARS	arginyl-tRNA synthetase	XP_001503321	arginine--tRNA ligase, cytoplasmic																						4.2561
100070175	RBBP4	-	RB binding protein 4, chromatin remodeling factor	5928	RBBP4	RB binding protein 4, chromatin remodeling factor	XP_023490015	histone-binding protein RBBP4 isoform X3			4.51039																		4.07356							7.24641
100056761	RBBP7	-	RB binding protein 7, chromatin remodeling factor	5931	RBBP7	RB binding protein 7, chromatin remodeling factor	XP_023489608	histone-binding protein RBBP7 isoform X2																			3.69533							6.02461
100049790	RBP4	PRBP|RBP	retinol binding protein 4	5950	RBP4	retinol binding protein 4	XP_023511117	retinol-binding protein 4 isoform X1																																4.57749
100072670	RCN1	-	reticulocalbin 1	5954	RCN1	reticulocalbin 1	XP_023501979	reticulocalbin-1 isoform X2																						4.0336
100061858	RDX	-	radixin	5962	RDX	radixin	XP_014596708,XP_023500531	radixin isoform X1,radixin isoform X3				4.863			5.87465	7.61221		5.92027		6.59226	5.99569									8.87341
100061363	RER1	-	retention in endoplasmic reticulum sorting receptor 1	11079	RER1	retention in endoplasmic reticulum sorting receptor 1	XP_001503415	protein RER1																						5.9202
100060741	RETN	-	resistin	56729	RETN	resistin	XP_014596627	resistin			5.06113					6.13588				7.41988							6.83668										5.41758
100147528	RETREG2	FAM134A	reticulophagy regulator family member 2	79137	RETREG2	reticulophagy regulator family member 2	XP_023498140	reticulophagy regulator 2																										6.07138
100050918	RGS21	-	regulator of G protein signaling 21	431704	RGS21	regulator of G protein signaling 21	XP_001490383	regulator of G-protein signaling 21																						11.7371		7.62666
100053343	RHOA	-	ras homolog family member A	387	RHOA	ras homolog family member A	XP_023475573	transforming protein RhoA isoform X1		6.24692											4.40783								3.05858
100146263	RHOC	-	ras homolog family member C	389	RHOC	ras homolog family member C	XP_023497175	rho-related GTP-binding protein RhoC		6.27075											2.88751									7.92701
100068479	RHOQ	-	ras homolog family member Q	23433	RHOQ	ras homolog family member Q	XP_023474907	rho-related GTP-binding protein RhoQ isoform X2					4.46186
100056200	RHPN2	-	rhophilin Rho GTPase binding protein 2	85415	RHPN2	rhophilin Rho GTPase binding protein 2	XP_023505258,XP_023505259	rhophilin-2 isoform X1,rhophilin-2 isoform X2													3.7229									4.49806
100058408	RIPK4	-	receptor interacting serine/threonine kinase 4	54101	RIPK4	receptor interacting serine/threonine kinase 4	XP_023485977	receptor-interacting serine/threonine-protein kinase 4 isoform X2																									6.66491
100066101	RIPOR1	FAM65A	RHO family interacting cell polarization regulator 1	79567	RIPOR1	RHO family interacting cell polarization regulator 1	XP_023494408	rho family-interacting cell polarization regulator 1 isoform X4																													4.70266
100055381	RNASET2	-	ribonuclease T2	8635	RNASET2	ribonuclease T2	XP_023488673	ribonuclease T2																															5.6158	6.0072
100050260	RNF10	-	ring finger protein 10	9921	RNF10	ring finger protein 10	XP_001914782	RING finger protein 10																						7.09297
100071883	RNF186	-	ring finger protein 186	54546	RNF186	ring finger protein 186	XP_001501779	RING finger protein 186					5.75237
100071421	RNF26	-	ring finger protein 26	79102	RNF26	ring finger protein 26	XP_005611697	E3 ubiquitin-protein ligase RNF26				4.19417
100050482	RNH1	-	ribonuclease/angiogenin inhibitor 1	6050	RNH1	ribonuclease/angiogenin inhibitor 1	XP_023510598	ribonuclease inhibitor																			3.81065				6.79181		7.63416
100072289	ROBO4	-	roundabout guidance receptor 4	54538	ROBO4	roundabout guidance receptor 4	XP_014596780	roundabout homolog 4 isoform X2					3.8517															3.72814
100034056	ROCK1	-	Rho associated coiled-coil containing protein kinase 1	6093	ROCK1	Rho associated coiled-coil containing protein kinase 1	XP_023502349	rho-associated protein kinase 1 isoform X2																					4.21187
100072339	ROCK2	-	Rho associated coiled-coil containing protein kinase 2	9475	ROCK2	Rho associated coiled-coil containing protein kinase 2	XP_023475297	rho-associated protein kinase 2 isoform X6			2.94739											4.90178				4.8621		4.8127
100053179	RP1	-	RP1, axonemal microtubule associated	6101	RP1	RP1, axonemal microtubule associated	XP_023504368	oxygen-regulated protein 1																						5.44857
100060484	RP2	-	RP2 activator of ARL3 GTPase	6102	RP2	RP2, ARL3 GTPase activating protein	XP_001491317	protein XRP2				4.08678									4.67073				5.45062
100059972	RPAP2	-	RNA polymerase II associated protein 2	79871	RPAP2	RNA polymerase II associated protein 2	XP_023497416	putative RNA polymerase II subunit B1 CTD phosphatase RPAP2																						3.62106
100055608	RPGR	-	retinitis pigmentosa GTPase regulator	6103	RPGR	retinitis pigmentosa GTPase regulator	XP_005614124	X-linked retinitis pigmentosa GTPase regulator isoform X5			3.47457												5.99281		5.83195		5.46734		5.785							7.9421
100146244	RPL10	-	ribosomal protein L10	6134	RPL10	ribosomal protein L10	XP_014584784	60S ribosomal protein L10				4.10903																						5.47761
100051915	RPL13A	-	ribosomal protein L13a	23521	RPL13A	ribosomal protein L13a	XP_001491926	60S ribosomal protein L13a																						5.7872
100070291	RPL3	-	ribosomal protein L3	6122	RPL3	ribosomal protein L3	XP_005606705	60S ribosomal protein L3																						5.89344
100070944	RPL35	-	ribosomal protein L35	11224	RPL35	ribosomal protein L35	XP_001502098	60S ribosomal protein L35				2.23851
100065968	RPL4	-	ribosomal protein L4	6124	RPL4	ribosomal protein L4	XP_001497144	60S ribosomal protein L4				7.12216									6.29963								6.00455					7.59976
100051509	RPL6	-	ribosomal protein L6	6128	RPL6	ribosomal protein L6	NP_001296194	60S ribosomal protein L6													3.46584
100034008	RPL7	-	ribosomal protein L7	6129	RPL7	ribosomal protein L7	NP_001157336	60S ribosomal protein L7																						4.96056
100055158	RPL9	-	ribosomal protein L9	6133	RPL9	ribosomal protein L9	XP_001498213	60S ribosomal protein L9				4.08984
100050545	RPLP0	-	ribosomal protein lateral stalk subunit P0	6175	RPLP0	ribosomal protein lateral stalk subunit P0	NP_001239505	60S acidic ribosomal protein P0				2.45046																		4.98277
100052525	RPLP1	-	ribosomal protein lateral stalk subunit P1	6176	RPLP1	ribosomal protein lateral stalk subunit P1	XP_001495775	60S acidic ribosomal protein P1				8.47025	5.54825				6.18604		6.89385		7.29011				6.50088		5.34295		6.52666
100034001	RPLP2	RPP2	ribosomal protein lateral stalk subunit P2	6181	RPLP2	ribosomal protein lateral stalk subunit P2	XP_023509536	60S acidic ribosomal protein P2 isoform X1				6.9034									8.53566
100054642	RPN1	-	ribophorin I	6184	RPN1	ribophorin I	XP_023475638	dolichyl-diphosphooligosaccharide--protein glycosyltransferase subunit 1																						7.42987
100069839	RPN2	-	ribophorin II	6185	RPN2	ribophorin II	XP_023482299	dolichyl-diphosphooligosaccharide--protein glycosyltransferase subunit 2 isoform X2																						8.23007
100071636	RPS14	-	ribosomal protein S14	6208	RPS14	ribosomal protein S14	XP_001503764	40S ribosomal protein S14					6.14217								4.03113	4.76882								6.61415				7.89458
111774431	RPS15	-	ribosomal protein S15	6209	RPS15	ribosomal protein S15	XP_023502125	40S ribosomal protein S15				2.85086
100051780	RPS3	-	ribosomal protein S3	6188	RPS3	ribosomal protein S3	XP_001494894	40S ribosomal protein S3				3.74567									3.74857
100064459	RPS5	-	ribosomal protein S5	6193	RPS5	ribosomal protein S5	XP_001495410	40S ribosomal protein S5																						6.73173
100071586	RRAS2	-	RAS related 2	22800	RRAS2	RAS related 2	XP_023501848	ras-related protein R-Ras2 isoform X2			4.45864								4.66659											6.8976	7.70888	7.65707		7.51412	7.08172
100062030	RRM2B	-	ribonucleotide reductase regulatory TP53 inducible subunit M2B	50484	RRM2B	ribonucleotide reductase regulatory TP53 inducible subunit M2B	XP_014583714	ribonucleoside-diphosphate reductase subunit M2 B isoform X1											3.7615																5.769
100057874	RSPH1	-	radial spoke head 1 homolog	89765	RSPH1	radial spoke head component 1	XP_023485997	radial spoke head 1 homolog isoform X2					3.47768								3.65203
100059353	RSPH3	-	radial spoke head 3	83861	RSPH3	radial spoke head 3 homolog	XP_001492026	radial spoke head protein 3 homolog					3.89908
100067025	RSPH4A	RSHL3	radial spoke head component 4A	345895	RSPH4A	radial spoke head component 4A	XP_023506734	radial spoke head protein 4 homolog A isoform X2			5.3679										3.0915								4.95592							7.09908
100054417	RTN3	-	reticulon 3	10313	RTN3	reticulon 3	XP_023510032	reticulon-3 isoform X2			5.69365	8.35834	7.08204	6.75609	9.44555				9.72727										5.21564	8.62447				10.0153	10.9466
100051665	RUVBL2	-	RuvB like AAA ATPase 2	10856	RUVBL2	RuvB like AAA ATPase 2	XP_023505843	ruvB-like 2 isoform X2																					3.67367
100033993	RXFP2	-	relaxin family peptide receptor 2	122042	RXFP2	relaxin family peptide receptor 2	NP_001157340	relaxin receptor 2 precursor																										5.88726
100071830	RYR3	-	ryanodine receptor 3	6263	RYR3	ryanodine receptor 3	XP_023476448	ryanodine receptor 3																															3.70764
100060300	S100A11	-	S100 calcium binding protein A11	6282	S100A11	S100 calcium binding protein A11	XP_001493486	protein S100-A11							5.15935	4.10123		5.24317	5.31915
100056061	S100A12	-	S100 calcium binding protein A12	6283	S100A12	S100 calcium binding protein A12	XP_001494448	protein S100-A12								9.84463	8.08699	7.06059		10.3335	7.94392				6.84875		6.92244		8.01675								5.69123
100056308	S100A13	-	S100 calcium binding protein A13	6284	S100A13	S100 calcium binding protein A13	XP_005610161	protein S100-A13																										5.45575
100147656	S100A14	-	S100 calcium binding protein A14	57402	S100A14	S100 calcium binding protein A14	XP_023496893	protein S100-A14													4.82375									7.36238	7.35729			7.25597
100033887	S100A6	CACY	S100 calcium binding protein A6	6277	S100A6	S100 calcium binding protein A6	NP_001075310	protein S100-A6					3.78042				3.01639							5.09955						11.9915				10.4725
100061766	S100A8	-	S100 calcium binding protein A8	6279	S100A8	S100 calcium binding protein A8	XP_001493639	protein S100-A8												3.63134
100033995	S100G	-	S100 calcium binding protein G	795	S100G	S100 calcium binding protein G	XP_005613997	protein S100-G isoform X1																																2.25704
100065601	SACM1L	-	SAC1 like phosphatidylinositide phosphatase	22908	SACM1L	SAC1 like phosphatidylinositide phosphatase	XP_023476345	phosphatidylinositide phosphatase SAC1 isoform X2																										5.08411
100057019	SAMD12	-	sterile alpha motif domain containing 12	401474	SAMD12	sterile alpha motif domain containing 12	XP_023504660	sterile alpha motif domain-containing protein 12 isoform X2												2.38808
100066913	SART3	-	spliceosome associated factor 3, U4/U6 recycling protein	9733	SART3	spliceosome associated factor 3, U4/U6 recycling protein	XP_001916628	squamous cell carcinoma antigen recognized by T-cells 3 isoform X2			4.22342
100056491	SBF1	-	SET binding factor 1	6305	SBF1	SET binding factor 1	XP_023486837	myotubularin-related protein 5 isoform X4				4.55588																							8.22337
100057345	SCAMP3	-	secretory carrier membrane protein 3	10067	SCAMP3	secretory carrier membrane protein 3	XP_001498780	secretory carrier-associated membrane protein 3																						6.25578
100058151	SCARB2	-	scavenger receptor class B member 2	950	SCARB2	scavenger receptor class B member 2	XP_023493706	lysosome membrane protein 2 isoform X2																						5.99569
100059623	SCNN1A	-	sodium channel epithelial 1 alpha subunit	6337	SCNN1A	sodium channel epithelial 1 alpha subunit	XP_023498786	amiloride-sensitive sodium channel subunit alpha isoform X3																		4.22466											6.36014
102147597	SCNN1G	-	sodium channel epithelial 1 gamma subunit	6340	SCNN1G	sodium channel epithelial 1 gamma subunit	XP_023471903	amiloride-sensitive sodium channel subunit gamma isoform X2																						7.02813
100070934	SDC4	-	syndecan 4	6385	SDC4	syndecan 4	XP_001500656	syndecan-4													4.69677
100052836	SDCBP	-	syndecan binding protein	6386	SDCBP	syndecan binding protein	XP_023504057	syntenin-1 isoform X1		8.21694	8.89648	7.63314	8.842		8.79211	7.78875		8.63441	8.45467	7.77175	6.38294	9.54803	9.58099	9.86419	8.22448	9.84293	9.57454	9.99563	8.14532	7.65714	10.9729		11.6391	9.87414		11.901	11.6594
100053209	SDCBP2	-	syndecan binding protein 2	27111	SDCBP2	syndecan binding protein 2	XP_023482027	syntenin-2 isoform X2																				2.74597									5.15753
100066142	SDF4	-	stromal cell derived factor 4	51150	SDF4	stromal cell derived factor 4	XP_023491823	45 kDa calcium-binding protein		8.7384		7.37165			5.35646			6.71287	5.82204				4.32395			3.33371				11.6201	10.0756	10.6663	10.7159	9.60707		10.4438
100058667	SEC14L3	-	SEC14 like lipid binding 3	266629	SEC14L3	SEC14 like lipid binding 3	XP_023502622	SEC14-like protein 3 isoform X2																								6.2371
100054706	SEMA3C	-	semaphorin 3C	10512	SEMA3C	semaphorin 3C	XP_023494586	semaphorin-3C isoform X2		4.92842												6.30391		6.6233								7.36886
100060213	SEMA3G	-	semaphorin 3G	56920	SEMA3G	semaphorin 3G	XP_023476086	semaphorin-3G isoform X2			5.36989								4.97081				5.7286			5.42482	4.43669			9.16085
100069054	SEMA4B	-	semaphorin 4B	10509	SEMA4B	semaphorin 4B	XP_023505562	semaphorin-4B		6.68215																6.96417	5.748	6.40691									7.39197
100051283	SEPTIN11	-	septin 11	55752	SEPT11	septin 11	XP_005608748	septin-11 isoform X4																						4.53082
100057933	SEPTIN2	2002-09-01	septin 2	4735	SEPT2	septin 2	XP_023499845	septin-2		2.94015									3.85718									3.60905						6.48452
100070492	SEPTIN7	2007-09-01	septin 7	989	SEPT7	septin 7	XP_005609351	septin-7 isoform X4					4.92277							4.20867																7.33324
100064976	SERPINA10	-	serpin family A member 10	51156	SERPINA10	serpin family A member 10	XP_014591250	protein Z-dependent protease inhibitor																													7.02835
100462689	SERPINA14	-	serine peptidase inhibitor clade A (alpha-1 antiproteinase, antitrypsin) member 14	12	SERPINA3	serpin family A member 3	XP_014591083	serine peptidase inhibitor clade A (alpha-1 antiproteinase, antitrypsin) member 14 isoform X1			7.82413		5.90898		8.00753	5.54948		8.8591	8.43962	5.97911		8.55394	7.27249	10.0374	7.70612	9.2451	9.41469	9.99025	8.79448	8.34527		9.62682	11.1703	8.3531	8.0698	10.7748	10.4884		6.37849	6.77821
100065007	SERPINA6	-	serpin family A member 6	866	SERPINA6	serpin family A member 6	XP_005605480	corticosteroid-binding globulin		6.44971	6.90256								6.66931			6.99118	4.54671	6.38766		7.26987		6.55408					8.97312				9.68685			2.93331
100051445	SERPINB11	-	serpin family B member 11	89778	SERPINB11	serpin family B member 11 (gene/pseudogene)	XP_023503720	serpin B11																																5.24253
100050225	SERPINB9	-	serpin family B member 9	5272	SERPINB9	serpin family B member 9	XP_023480130	serpin B9																				4.88401
100061173	SERPINC1	AT3	serpin family C member 1	462	SERPINC1	serpin family C member 1	XP_014594947	antithrombin-III											3.77442																		7.56339			5.6102
100629879	SERPIND1	-	serpin family D member 1	3053	SERPIND1	serpin family D member 1	XP_023502546	heparin cofactor 2				3.25607																									7.0445
111767501	SERPINE2	-	serpin family E member 2	5270	SERPINE2	serpin family E member 2	XP_023498199	glia-derived nexin isoform X2														4.65621				4.2187	4.69254									5.56221
100066476	SERPING1	-	serpin family G member 1	710	SERPING1	serpin family G member 1	XP_001498388	plasma protease C1 inhibitor																																3.2266
100066929	SET	-	SET nuclear proto-oncogene	6418	SET	SET nuclear proto-oncogene	XP_023484823	protein SET isoform X2		3.44268							6.73173				7.07692																		4.98823	5.32657
100070506	SF3B1	-	splicing factor 3b subunit 1	23451	SF3B1	splicing factor 3b subunit 1	XP_005601719	splicing factor 3B subunit 1 isoform X2				3.13535
100069588	SFPQ	-	splicing factor proline and glutamine rich	6421	SFPQ	splicing factor proline and glutamine rich	XP_023489432	splicing factor, proline- and glutamine-rich isoform X1																											7.215
100066341	SFTPD	-	surfactant protein D	6441	SFTPD	surfactant protein D	XP_001496692	pulmonary surfactant-associated protein D								6.75849	6.78895			7.00652	6.95501
100071723	SH3BGRL	-	SH3 domain binding glutamate rich protein like	6451	SH3BGRL	SH3 domain binding glutamate rich protein like	XP_005614359	SH3 domain-binding glutamic acid-rich-like protein isoform X2								4.11303
100065797	SH3BP4	-	SH3 domain binding protein 4	23677	SH3BP4	SH3 domain binding protein 4	XP_023498397	SH3 domain-binding protein 4								2.83819
100146122	SH3GL1	-	SH3 domain containing GRB2 like 1, endophilin A2	6455	SH3GL1	SH3 domain containing GRB2 like 1, endophilin A2	XP_023500206	endophilin-A2 isoform X2												2.08253
100061705	SHANK2	-	SH3 and multiple ankyrin repeat domains 2	22941	SHANK2	SH3 and multiple ankyrin repeat domains 2	XP_023510420,XP_023510421	SH3 and multiple ankyrin repeat domains protein 2 isoform X1,SH3 and multiple ankyrin repeat domains protein 2 isoform X2		3.65947										2.33677														6.91409
100063053	SHC1	-	SHC adaptor protein 1	6464	SHC1	SHC adaptor protein 1	XP_023496834	SHC-transforming protein 1 isoform X5								3.96514
100072250	SIAE	-	sialic acid acetylesterase	54414	SIAE	sialic acid acetylesterase	XP_014596687	sialate O-acetylesterase																																3.0767
100067339	SIRPA	MYD-1	signal regulatory protein alpha	140885	SIRPA	signal regulatory protein alpha	XP_023482008	tyrosine-protein phosphatase non-receptor type substrate 1 isoform X3																													6.29446
100051198	SKIV2L	-	Ski2 like RNA helicase	6499	SKIV2L	Ski2 like RNA helicase	XP_001492630	helicase SKI2W																					3.36681					5.2909
100062946	SKP1	-	S-phase kinase associated protein 1	6500	SKP1	S-phase kinase associated protein 1	XP_023473456	S-phase kinase-associated protein 1				4.62474									3.89191													7.41287
100068961	SLA	-	Src like adaptor	6503	SLA	Src like adaptor	XP_023504756	src-like-adapter isoform X3																																2.79658
100052385	SLC11A2	-	solute carrier family 11 member 2	4891	SLC11A2	solute carrier family 11 member 2	XP_023499318	natural resistance-associated macrophage protein 2 isoform X4																						4.96726
100060961	SLC15A1	-	solute carrier family 15 member 1	6564	SLC15A1	solute carrier family 15 member 1	XP_014587647	solute carrier family 15 member 1																						5.4648
100062691	SLC15A4	-	solute carrier family 15 member 4	121260	SLC15A4	solute carrier family 15 member 4	XP_023503097	solute carrier family 15 member 4																						6.10007
100009694	SLC16A1	MCT1	solute carrier family 16 member 1	6566	SLC16A1	solute carrier family 16 member 1	XP_023495965	monocarboxylate transporter 1 isoform X1					5.691																	6.19963
100063742	SLC24A4	-	solute carrier family 24 member 4	123041	SLC24A4	solute carrier family 24 member 4	XP_023484065	sodium/potassium/calcium exchanger 4 isoform X2										2.89521
100034080	SLC2A1	GLUT1	solute carrier family 2 member 1	6513	SLC2A1	solute carrier family 2 member 1	NP_001157443	solute carrier family 2, facilitated glucose transporter member 1																									5.94035
100055629	SLC34A2	-	solute carrier family 34 member 2	10568	SLC34A2	solute carrier family 34 member 2	XP_014594267	sodium-dependent phosphate transport protein 2B isoform X2		6.37022						8.66874	8.50008			9.25758	8.89751						4.27545					3.8531
100071541	SLC36A2	-	solute carrier family 36 member 2	153201	SLC36A2	solute carrier family 36 member 2	XP_005599334	proton-coupled amino acid transporter 2																						7.8189
100072304	SLC37A2	-	solute carrier family 37 member 2	219855	SLC37A2	solute carrier family 37 member 2	XP_005611733,XP_023500849	glucose-6-phosphate exchanger SLC37A2 isoform X2,glucose-6-phosphate exchanger SLC37A2 isoform X5		10.1127	8.93837	9.2395	10.0429	9.69451	9.41293				9.54959									3.91025		11.6927	11.6253	11.3295		11.7993	11.4902
100056075	SLC38A10	-	solute carrier family 38 member 10	124565	SLC38A10	solute carrier family 38 member 10	XP_023507572	putative sodium-coupled neutral amino acid transporter 10 isoform X4																																3.95819
100147065	SLC39A4	-	solute carrier family 39 member 4	55630	SLC39A4	solute carrier family 39 member 4	XP_023505021	zinc transporter ZIP4			3.92467
100064046	SLC3A2	-	solute carrier family 3 member 2	6520	SLC3A2	solute carrier family 3 member 2	XP_005598312	4F2 cell-surface antigen heavy chain isoform X2													4.35994													7.71335
100009691	SLC4A1	-	solute carrier family 4 member 1	6521	SLC4A1	solute carrier family 4 member 1 (Diego blood group)	NP_001075257	band 3 anion transport protein																						5.15822
100053824	SLC6A14	-	solute carrier family 6 member 14	11254	SLC6A14	solute carrier family 6 member 14	XP_001488209	sodium- and chloride-dependent neutral and basic amino acid transporter B(0+)				3.26656				5.08831				5.52171	5.37417									7.74106	6.36033	7.14078		6.87627
100052527	SLC9A3R1	-	SLC9A3 regulator 1	9368	SLC9A3R1	SLC9A3 regulator 1	XP_023507843	Na(+)/H(+) exchange regulatory cofactor NHE-RF1 isoform X2		8.45269	7.83832	8.50092	8.31777	9.93261	10.2802	10.5653	9.21072	10.242	10.5608	10.6101	9.94058	9.10481	8.83491	9.14687	8.39283	9.24828	8.88145	9.8406	8.25663	10.0059	11.6991	11.2208	12.1421	10.1708	11.3254	11.8159	12.1409
100146142	SLC9A3R2	-	SLC9A3 regulator 2	9351	SLC9A3R2	SLC9A3 regulator 2	XP_023472357	Na(+)/H(+) exchange regulatory cofactor NHE-RF2 isoform X3					6.08727			7.50882				7.3557															8.32607
100068338	SLIT2	-	slit guidance ligand 2	9353	SLIT2	slit guidance ligand 2	XP_003364782	slit homolog 2 protein isoform X4					2.8044								3.68201
100059564	SLK	-	STE20 like kinase	9748	SLK	STE20 like kinase	XP_001497765	STE20-like serine/threonine-protein kinase isoform X2		4.59997						4.52275						6.16416		6.08072			5.90067	6.7658					9.2305	8.42731		8.04936
102150140	SMIM22	-	small integral membrane protein 22	440335	SMIM22	small integral membrane protein 22	XP_005599043	small integral membrane protein 22 isoform X2			4.90622	5.53468	5.87187		6.06475	8.33829	8.40429	5.36359		9.14155	9.30634		5.94226		5.67756		6.75087	5.58988	6.54393	10.9368	7.83908	9.04816		10.0672	7.51602	8.86589
100069949	SMPD1	-	sphingomyelin phosphodiesterase 1	6609	SMPD1	sphingomyelin phosphodiesterase 1	XP_001918096	sphingomyelin phosphodiesterase		7.00607	7.65048	5.64181	9.07342	8.41785				5.85497	6.43764									3.37504		8.09144	8.09107	9.79713		8.58785	8.30943	8.30396
100070816	SMPDL3B	-	sphingomyelin phosphodiesterase acid like 3B	27293	SMPDL3B	sphingomyelin phosphodiesterase acid like 3B	XP_023490884	acid sphingomyelinase-like phosphodiesterase 3b isoform X3					3.92296							4.36758				8.2183													9.20616
100051857	SMS	-	spermine synthase	6611	SMS	spermine synthase	XP_023490048	spermine synthase		4.90703																				5.97911									2.80614
100056719	SNAP23	-	synaptosome associated protein 23	8773	SNAP23	synaptosome associated protein 23	XP_001503302	synaptosomal-associated protein 23 isoform X3																						4.98846
100060493	SNX4	-	sorting nexin 4	8723	SNX4	sorting nexin 4	XP_023479365	sorting nexin-4 isoform X2																					4.2439
100062401	SNX5	-	sorting nexin 5	27131	SNX5	sorting nexin 5	XP_023481842	sorting nexin-5																		6.19462	6.30078										5.48514
100033855	SOD1	CU/ZN-SOD	superoxide dismutase 1	6647	SOD1	superoxide dismutase 1	NP_001075295	superoxide dismutase								5.78712					5.6893																6.5349		5.52475
100146988	SOD3	-	superoxide dismutase 3	6649	SOD3	superoxide dismutase 3	XP_005615141	extracellular superoxide dismutase																															7.4489	7.08183
100050682	SORBS2	-	sorbin and SH3 domain containing 2	8470	SORBS2	sorbin and SH3 domain containing 2	XP_003364286	sorbin and SH3 domain-containing protein 2 isoform X24									3.52306
100071572	SORL1	-	sortilin related receptor 1	6653	SORL1	sortilin related receptor 1	XP_023500779	sortilin-related receptor		5.09677																				7.4793				7.71788
100629176	SPCS3	-	signal peptidase complex subunit 3	60559	SPCS3	signal peptidase complex subunit 3	XP_023486318	signal peptidase complex subunit 3																										6.29651
100065158	SPI2	-	alpha-1-antitrypsin	5265	SERPINA1	serpin family A member 1	XP_023483487	alpha-1-antiproteinase 2 isoform X1																						4.60443									5.58277	5.20891
100630774	SPINK7	-	serine peptidase inhibitor Kazal type 7	84651	SPINK7	serine peptidase inhibitor, Kazal type 7 (putative)	XP_003362918	serine protease inhibitor Kazal-type 7				4.98837														7.68692	7.38241					9.46732							12.1159	12.4666
100064080	SPINT2	-	serine peptidase inhibitor, Kunitz type 2	10653	SPINT2	serine peptidase inhibitor, Kunitz type 2	XP_023505401	kunitz-type protease inhibitor 2 isoform X2																						4.56377
100056137	SPON1	-	spondin 1	10418	SPON1	spondin 1	XP_023501846	spondin-1 isoform X2			5.31531								5.20828			7.07906		8.27989				8.29053					9.52082				9.11762
100052156	SPON2	-	spondin 2	10417	SPON2	spondin 2	XP_023494315	spondin-2				5.81016									4.47275		7.39326				7.6268			7.74241
100053029	SPP1	-	secreted phosphoprotein 1	6696	SPP1	secreted phosphoprotein 1	XP_001496202	osteopontin		1.57995																													6.91874	7.31043
100066945	SPTAN1	-	spectrin alpha, non-erythrocytic 1	6709	SPTAN1	spectrin alpha, non-erythrocytic 1	XP_023484819	spectrin alpha chain, non-erythrocytic 1 isoform X11				4.07356					5.3687													10.2019	7.57592
100052369	SPTB	-	spectrin beta, erythrocytic	6710	SPTB	spectrin beta, erythrocytic	XP_023483678	spectrin beta chain, erythrocytic isoform X2			4.95754
100052695	SPTBN1	-	spectrin beta, non-erythrocytic 1	6711	SPTBN1	spectrin beta, non-erythrocytic 1	XP_005600040	spectrin beta chain, non-erythrocytic 1 isoform X2			3.86186						3.25058								7.36457	6.7252	6.25439		7.31479	10.0735	9.6752			8.90213
100068692	SRBD1	-	S1 RNA binding domain 1	55133	SRBD1	S1 RNA binding domain 1	XP_023475469	S1 RNA-binding domain-containing protein 1 isoform X3				2.16578
100063400	SRPK1	-	SRSF protein kinase 1	6732	SRPK1	SRSF protein kinase 1	XP_023480591	LOW QUALITY PROTEIN: SRSF protein kinase 1				4.08933
100067574	SRRT	-	serrate, RNA effector molecule	51593	SRRT	serrate, RNA effector molecule	XP_005598704	serrate RNA effector molecule homolog isoform X7			5.15336																		4.55121							5.74004
100052752	SSB	-	Sjogren syndrome antigen B	6741	SSB	Sjogren syndrome antigen B	NP_001296114	lupus La protein																																2.51962
100069007	ST3GAL1	-	ST3 beta-galactoside alpha-2,3-sialyltransferase 1	6482	ST3GAL1	ST3 beta-galactoside alpha-2,3-sialyltransferase 1	XP_023504760	CMP-N-acetylneuraminate-beta-galactosamide-alpha-2,3-sialyltransferase 1														4.55778				3.93461				6.86443
100066966	ST6GALNAC3	-	ST6 N-acetylgalactosaminide alpha-2,6-sialyltransferase 3	256435	ST6GALNAC3	ST6 N-acetylgalactosaminide alpha-2,6-sialyltransferase 3	XP_023497599	alpha-N-acetylgalactosaminide alpha-2,6-sialyltransferase 3 isoform X1																																2.06223
100066822	ST6GALNAC5	-	ST6 N-acetylgalactosaminide alpha-2,6-sialyltransferase 5	81849	ST6GALNAC5	ST6 N-acetylgalactosaminide alpha-2,6-sialyltransferase 5	XP_014595517	alpha-N-acetylgalactosaminide alpha-2,6-sialyltransferase 5						9.93615
100069633	STAT1	-	signal transducer and activator of transcription 1	6772	STAT1	signal transducer and activator of transcription 1	XP_023478001	signal transducer and activator of transcription 1-alpha/beta				3.62947																	4.22219							4.61677
100054071	STC1	-	stanniocalcin 1	6781	STC1	stanniocalcin 1	XP_001493245	stanniocalcin-1		5.15105	5.64426											7.45245	5.51724	6.34054		7.70833	7.0063	6.98037								8.45401	8.80323		10.3313	9.75862
100050664	STK24	-	serine/threonine kinase 24	8428	STK24	serine/threonine kinase 24	XP_014587644,XP_023477523	serine/threonine-protein kinase 24 isoform X3,serine/threonine-protein kinase 24 isoform X5		5.44725	5.79288		6.01112			4.33135					4.28333
100067736	STK25	-	serine/threonine kinase 25	10494	STK25	serine/threonine kinase 25	XP_023498562	serine/threonine-protein kinase 25 isoform X2		3.43269	3.07126		3.2129							2.86544
100057411	STMN1	-	stathmin 1	3925	STMN1	stathmin 1	XP_005607385	stathmin isoform X1					4.38004		6.49704	6.73904		6.60742		6.83365	5.58171								3.75617							5.74792
100071711	STOM	-	stomatin	2040	STOM	stomatin	XP_005605808	erythrocyte band 7 integral membrane protein																												5.91886
100067410	STRAP	-	serine/threonine kinase receptor associated protein	11171	STRAP	serine/threonine kinase receptor associated protein	XP_001497523	serine-threonine kinase receptor-associated protein																					3.41954
100057241	STT3B	-	STT3 oligosaccharyltransferase complex catalytic subunit B	201595	STT3B	STT3B, catalytic subunit of the oligosaccharyltransferase complex	XP_023476576	dolichyl-diphosphooligosaccharide--protein glycosyltransferase subunit STT3B isoform X3				1.59134
100066798	STX11	-	syntaxin 11	8676	STX11	syntaxin 11	XP_005608269	syntaxin-11 isoform X2														4.89462															5.06979
100056769	STX12	-	syntaxin 12	23673	STX12	syntaxin 12	XP_001917705	syntaxin-12																						5.26333
100062397	STX19	-	syntaxin 19	415117	STX19	syntaxin 19	XP_014588427	syntaxin-19		3.21892																											6.68229
100062798	STX2	-	syntaxin 2	2054	STX2	syntaxin 2	XP_023503116	syntaxin-2 isoform X4													2.01271
100073104	STX7	-	syntaxin 7	8417	STX7	syntaxin 7	XP_023506872	syntaxin-7 isoform X3			4.66312								5.65781										7.12774	8.30702	8.69874
100066525	STXBP2	-	syntaxin binding protein 2	6813	STXBP2	syntaxin binding protein 2	XP_023500406	syntaxin-binding protein 2 isoform X2													4.08933									8.7659
[truncated: 145 more rows]

## Sheet: 3.No. Prot. identified_ Method
	Method/comparison	Replicates	No. Proteins identified	Mean	SEM	P Value
Method MA_UC	MA_40ml	R1	138	163.8	14.3
[truncated: 28 more rows]

## Sheet: 4.Selected  H_SN H_EV
Higher in supernatant									Higher in EVs
[truncated: 607 more rows]

[truncated: 9 more sheets: 5.Selected H_MD L_MD H_ME L_ME, 6.Metascape Annotation, 7.Metascape Enrichment, 8.Top100 GO terms logP values, 9.Metascape Membership, 10.Selected prot. Tre and SEC, 11.Comparison MC-MB, 12.Comparison MD-MC, 13.Comparison E-C]
